# Supplementary material for: Chemolithoautotrophic diazotrophs dominate dark nitrogen fixation in mangrove sediments
Source: ISME J. 2024 Jun 25;18(1):wrae119. doi: 10.1093/ismejo/wrae119 (PMC11474244; doi:10.1093/ismejo/wrae119)
Supplement: Supplement_Table_wrae119 [file supplement_table_wrae119.xlsx]

## Sheet: Supplementary table-overview
Supplementary Tables for "Chemolithoautotrophic diazotrophs dominate dark nitrogen fixation in mangrove sediments" by Wang et al.
Table	Title
Table S1	Summary of 154 nifH genes from assembled contigs obtained in current study.
Table S2	Taxonomic assignments and genome statistics of 180 non-redundant bacterial (n=172) and archaeal (n=8) population genomes.
Table S3	Genome information of 36 nitrogen-fixing MAGs and ten isolates obtained in this study.
Table S4	Relative abundance of 36 nitrogen-fixing MAGs in different sediments depth used for drawing Fig. 3A.
Table S5	Expression of nifH genes from 36 MAGs in different depth of mangrove sediments, in the unit of Transcripts Per Million (TPM).
Table S6	Details for identification of genes in chemolithoautotrophic nitrogen-fixing MAGs from Campylobacterota based on presence/absence matrix.
Table S7	Details for identification of genes in chemolithoautotrophic nitrogen-fixing MAGs from Pseudomonadota based on presence/ absence matrix.
Table S8	Details for identification of genes in chemolithoautotrophic nitrogen-fixing MAGs from Nitrospirota based on presence/absence matrix.
Table S9	The detailed information for all ten isolates obtained in this study.
Table S10	The distribution and abundance of all ASVs in ten sediment samples.
Table S11	Summary of metabolic genes encoded within ten pure cultures of the phylum Campylobacterota. The numbers represent the total number of metabolic genes identified in individual strain.

## Sheet: Table S1
Table S1. Summary of 154 nifH genes from assembled contigs obtained in current study.
nifH-ID	GTDB_Taxanomy	GPM_D1	GPM_D2	GPM_D3	GPM_D4	GPM_D5	GPM_D6	GPM_D7	GPM_D8	GPM_D9	GPM_D10	TPM_D1	TPM_D2	TPM_D3	TPM_D4	TPM_D5	TPM_D6	TPM_D7	TPM_D8	TPM_D9	TPM_D10
D1_k141_184976_length_1508_cov_6.0000_2	d_Bacteria;p__Pseudomonadota;c_Gammaproteobacteria;o_Pseudomonadales;f_Nitrincolaceae;g_Motiliproteus	0.668934	0.156002	0.352509	0.022709	0.024996	0.053074	0.015992	0.01162	0	0.052658	0	0.518578	0	0	0	0	0	0	0	0
D1_k141_185963_length_1029_cov_3.0000_1	d_Bacteria;p__Pseudomonadota;c_Gammaproteobacteria	0.609817	0.550478	0.34974	0.370183	0.166555	0.143406	0.180772	0.03883	0.044118	0.09341	0	0	0	0	0	0	0	0	0	0
D1_k141_234105_length_1042_cov_2.4573_2	d_Bacteria;p_Desulfobacterota;c_Desulfuromonadia;o_Desulfuromonadales;f_ATBO01;g_ATBO01;s_ATBO01 sp000472285	0.379399	1.2811	0	0.255226	0	0.191374	0	0	0.389127	0	0	0	0	0	0	0	0	0	0	0
D1_k141_3858394_length_1432_cov_6.0000_1	d_Bacteria;p__Pseudomonadota;c_Gammaproteobacteria;o_Pseudomonadales;f_Halieaceae;g_Halioglobus;s_Halioglobus sp004745945	0.611857	0.251254	0.063633	0.172348	0.039565	0	0.06932	0	0.082263	0	0	0	0	0	0	0	0	0	0	0
D1_k141_751109_length_6313_cov_5.9995_6	d_Bacteria;p_Desulfobacterota;c_Desulfuromonadia;o_Desulfuromonadales;f_Geopsychrobacteraceae;g_BM509;s_BM509 sp002869695	0.393416	0.300354	0.301308	0.135613	0.150484	0.194861	0.197627	0.150383	0.03609	0.019531	0.066553	0	0	0	0	0	0	0	0	0
D1_k141_7643197_length_1961_cov_4.0000_3	#NAME?	0.23695	0.141894	0.307801	0.221662	0.057536	0.225561	0.146812	0.144682	0.063674	0	0	0	0	0	0	0	0	0	0	0
D10_k141_1079316_length_16404_cov_9.0000_9	d_Archaea;p_Halobacteriota;c_Methanosarcinia;o_Methanosarcinales;f_Methanosarcinaceae;g_Methanosarcina	0	0	0	0.025689	0	0	0	0.416562	0.035514	0.363943	0	0	0	0	0	0	0	0	0	0
D10_k141_1097624_length_625796_cov_66.0638_252	d_Archaea;p_Halobacteriota;c_Methanomicrobia;o_Methanomicrobiales;f_Methanomicrobiaceae;g_Methanolacinia	0	0	0	0	0.027913	0.012026	0	0.039053	0.026636	2.17332	0	0	0	0	0	0	0	0	0	1.01251
D10_k141_1204491_length_1074_cov_4.0000_1	d_Bacteria;p_Planctomycetota	0.129514	0.128559	0.166999	0.191557	0.206264	0.099116	0.131466	0.186939	0.10933	0.218699	0	0	0	0	0	0	0	0	0	0
D10_k141_1294403_length_1314_cov_7.0000_1	d_Bacteria;p_Desulfobacterota;c_Desulfobacteria;o_Desulfobacterales	0.033879	0.028973	0.014573	0	0.01388	0	0.081347	0	0	0.268555	0	0	0	0	0	0	0	0	0	0
D10_k141_1754039_length_57958_cov_67.3650_41	d_Bacteria;p_Desulfobacterota;c_Desulfobacteria;o_Desulfobacterales	0	0	0	0.012765	0.01388	0.023901	0.009039	0.025887	0	1.5799	0	0	0	0	0	0	0	0	0.87641	0.143978
D10_k141_1911727_length_1157_cov_8.0000_1	d_Bacteria;p_Spirochaetota;c_UBA4802;o_UBA4802;f_JAFGDQ01;g_JAFGDQ01;s_JAFGDQ01 sp016932015	0	0	0	0	0	0	0	0	0	0.31526	0	0	0	0	0	0	0	0	0	0
D10_k141_2034156_length_14602_cov_12.0000_12	d_Bacteria;p_Bacteroidota;c_Bacteroidia;o_Bacteroidales;f_UBA10428;g_UBA10428;s_UBA10428 sp016938235	0.033879	0	0	0	0	0	0	0.012943	0	0.361965	0	0	0	0	0	0	0	0	0	0
D10_k141_218826_length_8668_cov_115.1942_2	d_Bacteria;p_Campylobacterota;c_Campylobacteria;o_Campylobacterales	0.543025	0.476884	1.52425	1.35552	1.54584	3.07034	2.21534	1.46713	1.41155	0.71276	0	0	0	0	0	0	0	0	0	0
D10_k141_2332757_length_3995_cov_157.0000_2	d_Bacteria;p_Desulfobacterota;c_Desulfobulbia;o_Desulfobulbales;f_Desulfurivibrionaceae	1.73669	1.73754	1.69011	1.31581	1.7476	1.14947	1.32549	0.954455	0.944299	0.677849	0	0	0.063963	5.8977	0.331657	1.03289	0	0	0	0
D10_k141_2375311_length_1753_cov_5.0000_3	d_Bacteria;p__Pseudomonadota;c_Gammaproteobacteria;o_Burkholderiales;f_Gallionellaceae;g_Sideroxydans;s_Sideroxydans sp016235045	0	0	0	0	0	0	0	0	0	0.58817	0	0	0	0	0	0	0	0	0	0
D10_k141_3272166_length_1580_cov_6.0000_2	d_Bacteria;p_Desulfobacterota;c_Desulfobacteria;o_Desulfobacterales	0.101636	0.043459	0.17487	0.178709	0.374748	0.176998	0.130245	0.232982	0.110426	0.373641	0	0	0	0	0	0	0	0	0	0
D10_k141_3477083_length_1204_cov_22.5146_1	d_Bacteria;p__Pseudomonadota;c_Alphaproteobacteria	0.04347	0.071693	0.051136	0.105742	0	0	0.097135	0.03018	0.114739	1.06743	0	0	0	0	0	0	0	0	0	0
D10_k141_3740929_length_1705_cov_20.0000_1	d_Bacteria;p_Desulfobacterota;c_Desulfobacteria;o_Desulfobacterales	0.033879	0.028973	0	0.012765	0.01388	0	0	0.064717	0.017647	0.864046	0	0	0	0	0	0	0	0	0	0
D10_k141_38077_length_18776_cov_72.9503_14	d_Bacteria;p_Desulfobacterota;c_Desulfobacteria;o_Desulfobacterales;f_Desulfosarcinaceae;g_Desulfatitalea	0	0.014486	0.014573	0	0.01388	0	0.009657	0.012943	0.017647	2.52208	0	0	0	0	0	0	0	0	0	0
D10_k141_4040248_length_6715_cov_7.0000_6	#NAME?	0	0.038216	0.01279	0	0	0	0.007816	0.068325	0	0.299546	0	0	0	0	0	0	0	0	0	0
D10_k141_4480644_length_2269_cov_1150.8816_2	d_Bacteria;p__Pseudomonadota;c_Alphaproteobacteria;o_Rhizobiales	0.173879	0.0462	0	0	0.143792	0	0.027986	0	0.051977	0.730102	0	0	0	0	0	0	0	0	0	0
D10_k141_4949903_length_2539_cov_7.0000_3	d_Bacteria	0.016561	0	0.028483	0.062278	0.027159	0.093259	0	0.037966	0	0.291809	0	0	0	0	0	0	0	0	0	0
D10_k141_5035738_length_1978_cov_7.0000_4	d_Bacteria;p_Desulfobacterota;c_Desulfobacteria;o_Desulfobacterales;f_Desulfosarcinaceae;g_Desulfatitalea;s_Desulfatitalea tepidiphila	0	0	0	0	0	0	0	0	0	0.781535	0	0	0	0	0	0	0	0	0	0.905413
D10_k141_5044262_length_5155_cov_250.0026_2	d_Bacteria;p_Desulfobacterota;c_Desulfobacteria;o_Desulfobacterales;f_Desulfosarcinaceae;g_Desulfosarcina	0.203272	0.275239	0.276878	0.485067	0.860533	0.454118	0.985208	0.427134	0.211769	0.799419	0	0	0	0	0.084061	0	0	0	0	0
D10_k141_504899_length_76235_cov_144.0481_16	d_Bacteria;p_Desulfobacterota;c_Desulfobacteria;o_Desulfobacterales	0	0.057945	0.029145	0.012765	0.111037	0.035851	0.06327	0.012943	0.326477	2.1427	0	0	0	0	0	0	0	0	0	0
D10_k141_5072390_length_2998_cov_254.9412_4	d_Archaea;p_Halobacteriota;c_Methanosarcinia;o_Methanotrichales;f_Methanotrichaceae;g_Methanothrix A;s_Methanothrix A harundinacea A	0	0	0	0	0	0.02436	0	0.013168	0	0.296745	0	0	0	0	0	0	0	0	0	0
D10_k141_5368025_length_1000_cov_11.0000_2	d_Bacteria;p__Pseudomonadota;c_Gammaproteobacteria	0	0	0	0	0.50758	0.201002	0	0	0	0.23655	0	0	0	0	0	0	0	0	0	0
D10_k141_5400887_length_2485_cov_8.0000_4	d_Bacteria	0	0	0	0	0	0	0	0	0	0.245202	0	0	0	0	0	0	0	0	0	0
D10_k141_557140_length_20906_cov_142.1843_11	#NAME?	0	0.041559	0	0.036483	0	0.045512	0	0.433285	0	4.08432	0	0	0	0	0	0	0	0	0	0
D10_k141_5687403_length_1642_cov_7.0000_1	d_Bacteria;p_Desulfobacterota;c_Desulfobacteria;o_Desulfobacterales	0	0	0	0	0	0	0	0	0	0.582456	0	0	0	0	0	0	0	0	0	0
D10_k141_5792086_length_4314_cov_9.0000_2	d_Bacteria;p_Desulfobacterota;c_Desulfobacteria;o_Desulfobacterales;f_Desulfococcaceae;g_JAABTD01;s_JAABTD01 sp011390065	0.25409	0.289725	0.414754	0.293593	0.582942	0.645326	0.406737	0.245925	0.488019	0.303584	0	0	0	0	0	0	0	0	1.06421	0
D10_k141_6108871_length_8325_cov_14.4651_8	d_Bacteria;p_Spirochaetota;c_UBA4802;o_UBA4802;f_JAFGDQ01;g_JAFGDQ01;s_JAFGDQ01 sp016932015	0	0	0	0	0	0	0	0	0	0.525433	0	0	0	0	0	0	0	0	0	0
D10_k141_6111723_length_1044_cov_6.0000_2	d_Bacteria;p_Desulfobacterota;c_Desulfobulbia;o_Desulfobulbales	0.059118	0.177076	0.051479	0.118239	0.102846	0.022173	0.121012	0.324518	0.146247	0.157493	0	0	0	0	0	0	0	0	0	0
D10_k141_638326_length_37301_cov_84.0000_19	d_Bacteria;p__Pseudomonadota;c_Gammaproteobacteria;o_Chromatiales;f_Sedimenticolaceae;g_Sedimenticola;s_Sedimenticola thiotaurini	0.127658	0.198051	0.198945	0.127004	0.038062	0.161937	0.10578	0.035404	0.034316	0.883689	0	0	0	0	0.233861	0	0	0	0	0.267043
D10_k141_6386120_length_13215_cov_66.0000_14	d_Archaea;p_Halobacteriota;c_Methanosarcinia;o_Methanosarcinales;f_Methanosarcinaceae;g_Methanosarcina	0	0.028808	0	0	0	0.023752	0	0.051481	0.00877	0.313556	0	0	0	0	0	0	0	0	0	0
D10_k141_6394690_length_1272_cov_4.0000_1	d_Bacteria;p_Desulfobacterota;c_Desulfobacteria;o_Desulfobacterales	0	0.289725	0.072863	0.114884	0.173734	0.131455	0.244042	0	0.061766	0.22185	0	0	0.064865	0	0	0	0	0	0	0
D10_k141_6453764_length_10619_cov_16.8021_5	d_Bacteria;p_Desulfobacterota;c_Desulfobacteria;o_Desulfobacterales	0.038172	0.010879	0.0218	0.009383	0.042039	0.017506	0	0.01946	0	0.843404	0	0	0	0	0	0	0	0	0	0
D10_k141_801723_length_1777_cov_13.0000_1	d_Archaea;p_Halobacteriota;c_Methanomicrobia;o_Methanomicrobiales;f_Methanofollaceae;g_Methanofollis;s_Methanofollis liminatans	0	0	0	0	0	0	0	0	0	0.245202	0	0	0	0	0	0	0	0	0	0
D10_k141_841754_length_65714_cov_186.3897_57	d_Bacteria;p_Desulfobacterota;c_Desulfobacteria;o_Desulfobacterales	0	0	0.043718	0.02553	0	0	0.009039	0.129434	0.66392	7.3405	0	0	0	0	0	0	0	0	0	0.215966
D2_k141_1075205_length_1858_cov_6.0000_2	d_Bacteria	0.225559	0.12843	0	0	0	0	0	0	0	0	0	0	0	0	0	0	0	0	0	0
D2_k141_1470730_length_1062_cov_6.0000_1	d_Bacteria;p_Verrucomicrobiota;c_Verrucomicrobiae;o_Opitutales	0	0.5362	0	0	0	0	0	0	0	0	0	0	0	0	0	0	0	0	0	0
D2_k141_1630055_length_1668_cov_104.8585_2	d_Bacteria	0.95464	0.888002	0.561802	0.554774	0.892305	0.483888	0.472878	0.678278	0.4881	0.346522	0	0	0	0	0	0	0	0	0	0
D2_k141_2250613_length_1189_cov_4.0000_1	d_Bacteria;p_Planctomycetota;c_Planctomycetia;o_Pirellulales;f_Pirellulaceae;g_Crateriforma	0.021181	0.190122	0.166836	0.112593	0.105941	0.197865	0.070116	0.08491	0.136121	0.127125	0	0	0	0	0	0	0	0	0	0
D2_k141_2259067_length_2995_cov_5.0000_1	d_Bacteria;p_Planctomycetota	0.075794	0.172848	0.121702	0.095147	0.027606	0.016225	0.070044	0.051481	0	0	0	0	0	0	0	0	0	0	0	0
D2_k141_2522230_length_6975_cov_224.9166_1	d_Bacteria;p_Desulfobacterota;c_Desulfobulbia;o_Desulfobulbales;f_Desulfocapsaceae	0.074741	0.276912	0.437394	0.256853	0.164707	0.059888	0.230562	0.009526	0	0.034793	0	0	0	0	0	0	0	0	0	0
D2_k141_2622444_length_1090_cov_247.0000_1	d_Bacteria;p_Verrucomicrobiota;c_Kiritimatiellae;o_Kiritimatiellales;f_Pontiellaceae;g_Pontiella	3.69278	2.34677	1.60298	0.497832	0.527423	0.322663	0.343467	0.090604	0.052942	0.081734	0	0.070926	0.778379	0	0	1.67614	0	0	0	0
D2_k141_2680446_length_1319_cov_4.0000_2	d_Bacteria	0.050818	0.173835	0.029145	0.089354	0.097157	0.071703	0.090386	0.025887	0.061766	0.116763	0	0	0	0	0	0	0	0	0	0
D2_k141_5746365_length_1601_cov_6.0000_1	d_Bacteria;p_Desulfobacterota;c_Desulfobulbia;o_Desulfobulbales;f_Desulfocapsaceae;g_PB-SRB1;s_PB-SRB1 sp003500125	0.202118	0.345696	0.115907	0.177609	0.234655	0.368152	0.556761	0.154442	0.149083	0.104519	0	0	0	0	0	0	0	0	0	0
D2_k141_5757743_length_1646_cov_5.0000_1	d_Bacteria;p__Pseudomonadota;c_Gammaproteobacteria;o_Pseudomonadales;f_Halieaceae;g_Halioglobus;s_Halioglobus sp004745945	0.489004	0.52269	0.466469	0.159845	0.45217	0.192141	0.265399	0.04672	0.015794	0.021167	0	0	0	0	0	0	0	0	0	0
D2_k141_6199763_length_1277_cov_4.5387_1	d_Bacteria;p_Campylobacterota;c_Campylobacteria;o_Campylobacterales;f_Sulfurimonadaceae;g_Sulfurimonas	0.306211	0.238026	0.453629	0.447534	0.673243	0.520773	0.42874	0.905612	0.593085	0.619376	0	0	0	5.59097	0	2.12746	0	0	2.63574	0.061265
D3_k141_1538650_length_1088_cov_3.0000_1	#NAME?	0	0.130346	0.150231	0.024452	0.073124	0.022911	0.144909	0.023221	0.057987	0	0	0	0	0	0	0	0	0	0	0
D3_k141_2177704_length_1065_cov_6.0000_1	d_Bacteria;p_Desulfobacterota;c_Desulfobulbia;o_Desulfobulbales;f_Desulfocapsaceae;g_Desulfopila;s_Desulfopila aestuarii	0.084848	0.100029	0.400329	0.14785	0.263603	0.244678	0.0679	0.10286	0.310391	0.109932	0	0	0	0	0	0	0	0	0	0
D3_k141_2418200_length_9001_cov_7.0000_3	d_Bacteria;p_Planctomycetota;c_SZUA-567;o_SZUA-567;f_SZUA-567	0.456948	0.397503	0.595495	0.528931	0.419185	0.633107	0.453145	0.187282	0.092413	0.024197	0	0	0	0	0	0	0	0	0	0
D3_k141_2499580_length_1618_cov_5.0000_1	d_Bacteria;p_Bacteroidota;c_Bacteroidia;o_Bacteroidales;f_Prolixibacteraceae;g_Mangrovibacterium	0.090241	0.193717	0.467648	0.188004	0.070937	0.138213	0	0	0.025614	0	0	0	0	0	0	0	0	0	0	0
D3_k141_2793018_length_1524_cov_5.0000_1	d_Bacteria;p_Desulfobacterota;c_Desulfobulbia;o_Desulfobulbales;f_Desulfurivibrionaceae;g_Desulfobia;s_Desulfobia pelagia	1.67646	1.30819	1.48281	0.511506	0.452332	0.469201	0.73817	0	0	0	0	0	0	0	0	0	0	0	0	0
D3_k141_3271750_length_1851_cov_5.0000_4	d_Bacteria;p_Planctomycetota;c_Phycisphaerae;o_Phycisphaerales;f_Phycisphaeraceae;g_UBA7800	0.685993	0.161626	0.666843	0.528207	0.29055	0.047111	0.2674	0.285424	0.035546	0.312985	0	0	0	0	0	0	0	0	0	0
D3_k141_3273119_length_3464_cov_7.0000_2	d_Bacteria;p__Pseudomonadota;c_Gammaproteobacteria;o_Thiohalomonadales;f_Thiohalomonadaceae;g_SZUA-467;s_SZUA-467 sp003252455	0.34918	0.275835	0.732776	0.298514	0.948737	0.122245	0.234592	0.093922	0.050843	0.159539	0	0	0	0	0	0.128628	0	0	0	0
D3_k141_4259983_length_1551_cov_6.0000_1	d_Bacteria;p__Pseudomonadota;c_Gammaproteobacteria	0.496608	0.270231	0.341969	0.235835	0.429385	0.262438	0.229236	0.34508	0.256343	0.30859	0	0	0	2.51027	0	0	0	0	0.903639	0
D3_k141_5312808_length_1177_cov_4.0000_1	d_Bacteria	0.038536	0	0.304459	0.126811	0.121985	0.206107	0.256294	0	0	0	0	0	0	0	0	0	0	0	0	0
D3_k141_5766538_length_1235_cov_2.0000_2	d_Bacteria;p_Bacteroidota;c_Bacteroidia;o_Bacteroidales;f_Marinilabiliaceae;g_Carboxylicivirga;s_Carboxylicivirga linearis	0.084697	0.028973	0.145725	0.07659	0.124916	0.179257	0.460969	0.03883	0.035295	0.081734	0	0	0	0	0	0	0	0	0	0
D3_k141_5906546_length_4947_cov_6.0000_5	d_Bacteria;p__Pseudomonadota;c_Gammaproteobacteria;o_Pseudomonadales;f_Pseudomonadaceae	0.231608	0.092424	0.619719	0.034638	0.088811	0.010796	0.040684	0	0	0	0	0	0	0	0	0	0	0	0	0
D3_k141_6335745_length_1574_cov_6.0000_2	d_Bacteria;p_Desulfobacterota;c_Desulfuromonadia;o_Desulfuromonadales;f_SZUA-540;g_SZUA-540;s_SZUA-540 sp003250235	0.611624	1.00044	0.424821	0.244513	0.05266	0.050986	0.255401	0.051887	0.464384	0.211916	0	0	0	0	0	0	0	0	0	0
D3_k141_6855659_length_1033_cov_5.0000_1	d_Bacteria;p_Desulfobacterota;c_Desulfobacteria;o_Desulfobacterales	0.169393	0.246266	0.23316	0.191474	0.374748	0.035851	0.225965	0.090604	0.008824	0.011676	0	0	0	0	0	0	0	0	0	0
D3_k141_7026061_length_1549_cov_7.0000_3	d_Bacteria;p_Desulfobacterota;c_Desulfobacteria;o_Desulfobacterales;f_Desulfosarcinaceae	0.112679	0.096422	0.342996	0.044822	0.158395	0.426878	0.310846	0.06445	0.277435	0.40454	0	0	0	0	0	0	0	0	0	0
D4_k141_1290217_length_1006_cov_4.0000_1	d_Bacteria;p_Desulfobacterota;c_Desulfobulbia;o_Desulfobulbales;f_Desulfurivibrionaceae;g_JAHJIQ01;s_JAHJIQ01 sp018823285	0.152255	0.195722	0.066802	0.187668	0.120562	0.274171	0.137947	0	0	0	0	0	0	0	0	0	0	0	0	0
D4_k141_1554519_length_1106_cov_5.0000_1	d_Bacteria;p_Desulfobacterota	0.067757	0.130376	0.131153	0.242534	0.284292	0.262911	0.196375	0.077661	0.097061	0.186821	0	0	0	0	0	0	0	0	0	0
D4_k141_2951574_length_1142_cov_2.0000_1	d_Bacteria;p_Desulfobacterota;c_Desulfuromonadia;o_Desulfuromonadales	0.844357	0.261181	0.324884	0.314713	0.205682	0.051003	0.454408	0.041174	0.009404	0.012347	0	0	0	0	0	0	0	0	0	0
D4_k141_3886205_length_2835_cov_4.9287_5	d_Bacteria;p_Proteobacteria	0	0.309975	0.156282	0.72266	0	0	0.091208	0	0	0	0	0	0	0	0	0	0	0	0	0
D4_k141_4021051_length_3634_cov_60.7864_1	d_Bacteria;p__Pseudomonadota;c_Zetaproteobacteria;o_Mariprofundales;f_Mariprofundaceae;g_UBA1543;s_UBA1543 sp002779605	0.048073	0.095922	0.165272	0.408632	0	0.06746	0.008486	0	0	0.14397	0	0	0	0	0	1.73313	0	0	0	0
D4_k141_4154785_length_1147_cov_3.0000_2	#NAME?	0	0	0	0	0	0.162555	0	0.455632	0.659983	0.11612	0	0	0	0	0	0	0	0	0	0
D4_k141_4452013_length_1080_cov_3.9031_1	d_Bacteria;p_Verrucomicrobiota;c_Verrucomicrobiae;o_Pedosphaerales;f_CAIMTB01;g_CAIMTB01;s_CAIMTB01 sp016795425	0.256558	0.060937	0.077534	0.148305	0.035214	0.019791	0.031063	0.010896	0.06997	0.009901	0	0	0	0	0	0	0	0	0	0
D4_k141_4636086_length_11204_cov_8.0000_1	d_Bacteria;p_Nitrospirota;c_Thermodesulfovibrionia;o_SZUA-242;f_SZUA-242;g_SZUA-242;s_SZUA-242 sp003235715	0.326133	0.070935	0	0.139132	0	0.125171	0.190518	0	0	0	0	0	0	1.09982	0	0	0	0	0	0
D4_k141_4857543_length_1103_cov_6.0000_1	d_Archaea;p_Halobacteriota;c_Methanosarcinia;o_Methanosarcinales;f_Methanosarcinaceae;g_Methanolobus;s_Methanolobus vulcani	0.021787	0.07454	0.075334	0.252384	0.088468	0.142151	0.314454	0.116429	0.081266	0.14815	0	0	0	0	0	0	0	0	0	0
D4_k141_556409_length_1237_cov_5.8996_1	d_Bacteria;p_Desulfobacterota;c_Desulfobulbia;o_Desulfobulbales;f_Desulfurivibrionaceae;g_JAHJIQ01;s_JAHJIQ01 sp018823285	0.124404	0.114581	0.259293	0.340429	0.068639	0.129824	0.179052	0.063989	0.226618	0.263258	0	0	0	0	0	0	0	0	0	0
D4_k141_6739072_length_1242_cov_5.0000_1	#NAME?	0.051755	0.137776	0.14542	0.091075	0.19858	0.04773	0.091105	0.052122	0.204661	0.016622	0	0	0	0	0	0	0	0	0	0
D4_k141_99887_length_1106_cov_13.0000_1	d_Bacteria;p__Pseudomonadota;c_Gammaproteobacteria;o_Burkholderiales;f_Rhodocyclaceae;g_Azovibrio;s_Azovibrio restrictus	0.104776	0.179294	0.204653	0.681772	0.21111	0.077608	0.045052	0.039967	0	0.088005	0	0	0	0	0	0	0	0	1.78386	0
D5_k141_118650_length_1054_cov_4.0000_1	d_Bacteria;p_Desulfobacterota;c_Desulfobacteria;o_Desulfobacterales	0	0.082396	0.1043	0.075224	0.214235	0.105987	0.108813	0.11026	0	0	0	0	0	0	0	0	0	0	0	0
D5_k141_1728609_length_1300_cov_6.0000_1	d_Bacteria;p__Pseudomonadota;c_Gammaproteobacteria	0.505277	0.265629	0.364287	0.086285	0.620955	0.21497	0	0	0	0.061715	0	0	0	0	0	0	0	0	0	0
D5_k141_181677_length_1390_cov_7.0000_1	d_Bacteria;p_Bacteroidota;c_Bacteroidia;o_Bacteroidales;f_UBA10428;g_UBA10428;s_UBA10428 sp016699695	0	0	0.060689	0.057723	0.36862	0.203942	0.207274	0.103773	0.116096	0	0	0	0	0	0	0	0	0	0	0
D5_k141_3202290_length_1051_cov_5.0000_3	d_Bacteria;p_Desulfobacterota	0	0	0	0	0.526421	0	0	0	0	0	0	0	0	0	0	0	0	0	0	0
D5_k141_3378192_length_2808_cov_11.8474_1	d_Bacteria;p_Desulfobacterota;c_Desulfobulbia;o_Desulfobulbales;f_Desulfocapsaceae;g_Desulfopila;s_Desulfopila aestuarii	0.020064	0.207	0.197688	0.53709	0.203496	0.183187	0.106236	0.223551	0.388857	0.103859	0	0	0	0	0	0	0	0	0	0
D5_k141_3686728_length_1339_cov_4.0000_2	d_Bacteria;p__Pseudomonadota;c_Gammaproteobacteria;o_Enterobacterales;f_Enterobacteriaceae	0	0	0.158344	0.065391	0.447296	0.044975	0.036387	0.090481	0	0.134264	0	0	0	0	0	0	0	0	0	0
D5_k141_4062996_length_1263_cov_2.7701_1	d_Bacteria;p_Proteobacteria	0.177353	0.126483	0.231656	0.141887	0.498259	0.089509	0.051862	0.13523	0.178746	0.05906	0	0	0	0.11079	0	0	0	0	0	0
D5_k141_4551114_length_1130_cov_9.3357_1	d_Bacteria;p__Pseudomonadota;c_Gammaproteobacteria;o_Thiohalomonadales;f_Thiohalomonadaceae;g_SZUA-467;s_SZUA-467 sp003252455	0.534558	0.317577	1.75582	1.77306	2.51309	1.87169	0.742796	0.270336	0.286416	0.868292	0	0	0	0	0	0	0	0	0	0
D5_k141_5149274_length_7582_cov_333.7706_3	d_Bacteria;p_Desulfobacterota;c_Desulfobacteria;o_Desulfobacterales;f_Desulfobacteraceae;g_Desulfobacter	0.25409	0.173835	1.31153	0.102119	0.596821	0.059752	0.216927	0	0	0.035029	0	0	0	0	0	0	0	0	0	0
D5_k141_5605217_length_2084_cov_10.0000_2	d_Bacteria;p_Desulfobacterota;c_Desulfobacteria;o_Desulfobacterales;f_Desulfolunaceae;g_JAHIRD01;s_JAHIRD01 sp018818835	0.050818	0.028973	0.072863	0	0.360869	0	0.036154	0	0	0	0	0	0	0	0	0	0	0	0	0
D5_k141_6554549_length_9982_cov_161.0000_1	d_Bacteria;p_Proteobacteria	0.408673	0.123903	0.358337	0.13955	0.646134	0.249393	0.151771	0.069736	0.075394	0.023226	0	0	0	0	0	0.069511	0	0	2.24256	0
D5_k141_6755542_length_36465_cov_14.4392_7	d_Bacteria;p_Desulfobacterota;c_Desulfobacteria;o_Desulfobacterales	0.084697	0.043459	0.043718	0.178709	0.521878	0.023901	0.471583	0.012943	0	0	0	0	0	0	0	0	0	0	0	0
D5_k141_6843469_length_1037_cov_4.0000_1	d_Bacteria;p_Desulfobacterota;c_Desulfobulbia;o_Desulfobulbales;f_Desulfurivibrionaceae;g_JAHJIQ01;s_JAHJIQ01 sp018823285	0.220212	0.246266	0.276878	0.370183	0.235953	0.274861	0.171734	0.242677	0.07059	0.116763	0	0	0.25946	0	0	0	0	0	0	0
D5_k141_7452248_length_1044_cov_5.0000_2	#NAME?	0.025265	0	0.052158	0.057088	0.082819	0.081127	0.046696	0.01287	0.017539	0	0	0	0	0	0	0	0	0	0	0
D5_k141_7466278_length_1121_cov_4.0000_1	d_Bacteria;p_Planctomycetota	0.126581	0.027555	0.062986	0.072536	0.118995	0.046373	0.070047	0.098501	0.008359	0.077924	0	0	0	0	0	0	0	0	0	0
D5_k141_7844570_length_3999_cov_10.0000_3	d_Bacteria;p_Nitrospirota;c_Thermodesulfovibrionia;o_SZUA-242;f_SZUA-242;g_SZUA-242;s_SZUA-242 sp003235715	0.280611	0.531991	0.250703	0.221988	0.500213	0.334795	0.241812	0.251924	0.254692	0.110833	0	0	0	0	0	0	4.82425	0	0	0
D5_k141_99967_length_2472_cov_13.0000_2	d_Bacteria;p__Pseudomonadota;c_Gammaproteobacteria;o_Burkholderiales;f_Thiobacillaceae;g_Parasulfuritortus;s_Parasulfuritortus cantonensis	0.061442	0.10508	0.145126	0.183701	0.277716	0.128818	0.098476	0.058701	0.09529	0.021272	0	0	0	0	0	0	0	0	0	0
D6_k141_1657469_length_1148_cov_133.0000_2	d_Bacteria;p__Pseudomonadota;c_Gammaproteobacteria	0.256462	0.271266	0.393126	0.290964	0.328794	0.427889	0.257987	0.166207	0.270365	0.246344	0	0	0	0	0	0	0	0	2.89124	0
D6_k141_2220925_length_1027_cov_4.0000_1	d_Bacteria;p__Pseudomonadota;c_Gammaproteobacteria;o_Methylococcales;f_Methylomonadaceae;g_Methyloprofundus;s_Methyloprofundus sedimenti	0.031706	0.067782	0.054493	0.130676	0.143178	0.211122	0.025149	0.036347	0.024645	0	0	0	0	0	0	0	0	0	0	0
D6_k141_2872906_length_1701_cov_5.0000_2	d_Bacteria;p_Nitrospirota	0.192	0.075199	0.159445	0.250371	0.334531	0.169182	0.083085	0.17136	0.131241	0.118185	0	0	0	3.92731	0	0	0	0	0	0
D6_k141_2928681_length_2138_cov_5.0000_4	d_Bacteria;p_Desulfobacterota;c_Desulfobacteria;o_Desulfobacterales	0.084697	0	0.072863	0.217004	0.222073	0.179257	0.135579	0.129434	0.114708	0.105087	0	0	0	0	0	0	0	0	0	0
D6_k141_3139905_length_3192_cov_8.0780_5	d_Bacteria;p_Desulfobacterota;c_Desulfobulbia;o_Desulfobulbales	0	0	0	0	0	0.327027	0	0	0	0	0	0	0	0	0	0	0	0	0	0
D6_k141_3374294_length_1151_cov_5.0000_1	d_Bacteria;p_Desulfobacterota;c_Desulfuromonadia;o_Desulfuromonadales	0.179558	0.134388	0.087764	0.01739	0.072825	0.125992	0.08235	0	0.023992	0	0	0	0	0	0	0	0	0	0	0
D6_k141_380188_length_1028_cov_3.0000_1	d_Bacteria;p__Pseudomonadota;c_Alphaproteobacteria;o_Rhizobiales;f_Methyloligellaceae;g_Methyloceanibacter;s_Methyloceanibacter methanicus	0.129901	0.222981	0.114449	0.251828	0.068187	0.364688	0.396197	0.13195	0.245353	0.150439	0	0	0	0	0	0	0	0	0	0
D6_k141_3820927_length_1230_cov_4.0000_2	d_Bacteria;p__Pseudomonadota;c_Gammaproteobacteria;o_Chromatiales;f_Chromatiaceae;g_Thiosymbion	0.142855	0.35124	0.153758	0.41911	0.26291	0.227987	0.182427	0.231919	0.205529	0.184151	0	0	0	0	0	0	0	0	0	0
D6_k141_5830952_length_1103_cov_4.0000_1	d_Bacteria;p__Pseudomonadota;c_Alphaproteobacteria;o_Sphingomonadales;f_Sphingomonadaceae	0.226155	0.213563	0.215208	0.175365	0.238408	0.247015	0.126338	0.086315	0.105131	0.04603	0	0	0	0	0	0	0	0	0	0
D6_k141_6002433_length_1247_cov_4.0000_1	#NAME?	0.254604	0.112271	0.689651	0	0	0.417222	0.272994	0.194873	0	0	0	0	0	0	0	0	0	0	0	0
D6_k141_6035113_length_7551_cov_15.0366_1	d_Bacteria;p__Pseudomonadota;c_Gammaproteobacteria;o_Methylococcales;f_Methylomonadaceae	0	0	0	0	0	0	0	0	0	0	0	0	0	0	0	0	0	0	0	0
D7_k141_1293039_length_1236_cov_4.2557_1	d_Bacteria;p_Bacteroidota;c_Bacteroidia;o_Bacteroidales;f_Marinilabiliaceae	0	0	0.018693	0	0.052709	0	0.191862	0.016512	0	0	0	0	0	0	0	0	0	0	0	0
D7_k141_1367942_length_1225_cov_6.0000_2	d_Bacteria;p_Desulfobacterota;c_Desulfuromonadia;o_Desulfuromonadales;f_Geopsychrobacteraceae;g_Malonomonas;s_Malonomonas rubra A	1.14286	0.313251	0.322606	0.431908	0.069121	0.065047	1.33127	0	0	0	0	0	0	0	0	0	0	0	0	0
D7_k141_1611770_length_35326_cov_14.0823_11	d_Bacteria;p_Desulfobacterota I;c_Desulfovibrionia;o_Desulfovibrionales;f_Desulfovibrionaceae;g_Pseudodesulfovibrio	0.084216	0	0.014488	0.012686	0.04141	0.035628	0.383542	0	0	0	0	0	0	0	0	0	0	0	0	0
D7_k141_1867550_length_1417_cov_5.0000_2	d_Bacteria	0.016654	0	0.014323	0.050126	0.013653	0.046917	0.159573	0.025452	0	0.022978	0	0	0	0	0	0	0	0	0	0
D7_k141_1871405_length_1202_cov_5.0000_1	d_Bacteria;p_Bacteroidota;c_Bacteroidia	0.027578	0.011791	0.0946	0.10224	0.125027	0.085922	0.143361	0.031627	0.070747	0.095913	0	0	0	0	0	0	0	0	0	0
D7_k141_2408222_length_20604_cov_9.0000_12	d_Bacteria;p__Pseudomonadota;c_Gammaproteobacteria;o_Burkholderiales;f_Burkholderiaceae;g_QZKY01;s_QZKY01 sp018261755	0.175321	0.122664	0.150672	0.107538	0.039252	0.055886	0.274609	0.024361	0	0	0	0	0	0	0	0	0	0	0	0
D7_k141_3048158_length_1098_cov_4.0000_2	d_Bacteria	0	0	0	0	0	0	0.355131	0.357344	0	0	0	0	0	0	0	0	0	0	0	0
D7_k141_3078177_length_1098_cov_18.0000_2	d_Bacteria;p__Pseudomonadota;c_Gammaproteobacteria	0.454633	0.342143	0.5169	0.49649	0.297311	0.474385	0.212152	0.041677	0	0.012667	0	0	0.068745	0	0	0	0	0	0	0
D7_k141_3225997_length_4029_cov_7.0000_3	d_Bacteria;p_Bacteroidota;c_Bacteroidia;o_Bacteroidales;f_UBA10428;g_UBA10428;s_UBA10428 sp003508755	0.050818	0	0.014573	0.02553	0	0.01195	0.244042	0	0	0	0	0	0	0	0	0	0	0	0	0
D7_k141_3534824_length_1768_cov_4.0000_2	d_Bacteria;p_Bacteroidota;c_Bacteroidia;o_Bacteroidales	0.135515	0.057945	0.029145	0.153179	0.055518	0	0.289235	0	0.008824	0	0	0	0	0	0	0	0	0	0	0
D7_k141_3937588_length_1376_cov_23.0000_2	d_Bacteria;p_Bacteroidota;c_Bacteroidia;o_Bacteroidales;f_Prolixibacteraceae;g_Mangrovibacterium;s_Mangrovibacterium marinum	0.221113	0.245862	0.157777	0.239455	0.017946	0.12846	0.221487	0	0.011799	0.030044	0	0	0	0	0	0	0	0	0	0
D7_k141_4046236_length_2223_cov_5.0000_2	d__Bacteria; p__Bacillota_A; c__Clostridia; o__Lachnospirales; f__Lachnospiraceae; g__Lientehia	0	0.013703	0	0.012019	0	0.103743	0.069361	0.061232	0.116348	0.055373	0	0	0	0	0	0	0	0	0	0
D7_k141_4549628_length_1215_cov_8.0130_1	d_Bacteria;p_Hydrogenedentota;c_Hydrogenedentia;o_Hydrogenedentiales;f_CAITNO01;g_CAITNO01;s_CAITNO01 sp903893795	0	0.076759	0	0	0.271357	0	0.283534	0	0	0.108113	0	0	0	0	0	0	0	0	0	0
D7_k141_5167401_length_2361_cov_6.0000_2	d_Bacteria;p_Desulfobacterota;c_Desulfobacteria;o_Desulfobacterales	0	0	0.014573	0.012765	0.027759	0	0.216927	0.025887	0.026471	0.035029	0	0	0	0	0	0	0	0	0	0
D7_k141_5209389_length_1212_cov_4.0000_1	d__Bacteria; p__Bacillota_A; c__Clostridia; o__Eubacteriales; f__Alkalibacteraceae; g__JAAXUP01; s__JAAXUP01 sp013335935	0	0.044736	0.015008	0.026348	0	0	0.102773	0.026645	0.027313	0	0	0	0	0	0	0	0	0	0	0
D7_k141_5333388_length_2899_cov_7.0000_3	d_Bacteria	0	0	0.345337	0.273524	0.250259	0	0.750043	0	0	0	0	0	0	0	0	0	0	0	0	0
D7_k141_578559_length_25579_cov_104.4555_4	d_Bacteria;p_Desulfobacterota;c_Desulfobacteria;o_Desulfobacterales	0.084697	0.101404	0.131153	0.217004	0.360869	0.083653	0.302446	0.142378	0.105884	0.070058	0	0	0	0	0	0	0	0	0	0
D7_k141_5790792_length_2242_cov_6.0000_3	d_Bacteria;p_Desulfobacterota;c_Desulfobacteria;o_Desulfobacterales	0.033879	0.072431	0.11658	0.07659	0.208193	0.095604	0.162695	0.064717	0.044118	0.245202	0	0	0	0	0	0	0	0	0	0
D7_k141_5834728_length_1306_cov_7.0000_2	d_Bacteria;p_Spirochaetota	0.024677	0.021111	0	0.019327	0	0	0.251979	0	0	0	0	0	0	0	0	0	0	0	0	0
D7_k141_6296693_length_1346_cov_6.0000_1	d_Bacteria;p_Desulfobacterota;c_Desulfuromonadia;o_Desulfuromonadales	0	0.117421	0.417834	0	0.403637	0.021114	0.775146	0	0	0	0	0	0	0	0	0	0	0	0	0
D7_k141_644810_length_1299_cov_5.0000_1	d_Bacteria;p_Planctomycetota;c_Phycisphaerae;o_Phycisphaerales;f_Phycisphaeraceae;g_UBA7800	0.016843	0.057616	0.130395	0.076118	0.082819	0.059379	0.15266	0.064351	0.026309	0.116132	0	0	0	0	0	0	0	0	0	0
D7_k141_6798737_length_1206_cov_5.0000_1	d_Bacteria;p_Desulfobacterota;c_Desulfobacteria;o_Desulfobacterales	0.050818	0.159349	0.17487	0.127649	0.069398	0.083653	0.117502	0.012943	0.035295	0.011676	0	0	0	0	0	0	0	0	0	0
D7_k141_6875408_length_1116_cov_6.0000_2	d_Bacteria	0.714093	0.281042	0.572045	0.310821	0.908716	0.193044	0.469115	0.263613	0.131416	0	0	0	0	0	0	0	0	0	0	0
D7_k141_6919660_length_1509_cov_6.0000_1	d_Bacteria	0.166126	0.098335	0.142318	0.141391	0.49603	0.11432	0.16469	0.117261	0.013049	0.37442	0	0	0	0	0	0	0	0	0	0
D7_k141_7206705_length_2172_cov_5.0000_2	d_Bacteria;p_Desulfobacterota;c_DSM-4660;o_Desulfatiglandales;f_Desulfatiglandaceae;g_NaphS2;s_NaphS2 sp000179315	0.016939	0.057945	0	0.02553	0.069398	0.023901	0.171734	0.013513	0.044118	0.035029	0	0	0	0	0	0	0.080965	0	0	0
D8_k141_1079975_length_1199_cov_10.0000_2	d_Archaea;p_Halobacteriota;c_Methanosarcinia;o_Methanosarcinales;f_Methanosarcinaceae;g_Methanosarcina	0	0	0.019564	0.035073	0	0.049403	0.037901	0.431576	0.096771	0.061373	0	0	0	0	0	0	0	0	0	0
D8_k141_14836_length_1033_cov_3.0000_1	#NAME?	0	0	0	0	0	0	0	0.280612	0	0	0	0	0	0	0	0	0	0	0	0
D8_k141_178329_length_1006_cov_3.0000_2	d_Bacteria;p_Planctomycetota	0.121602	0	0.014573	0.174608	0.175947	0.163077	0.102187	0.276812	0.082726	0.11514	0	0	0	0	0	0	0	0	0	0
D8_k141_2357127_length_1405_cov_7.0000_1	d_Archaea;p_Halobacteriota;c_Methanosarcinia;o_Methanosarcinales;f_Methanosarcinaceae;g_Methanosarcina	0	0	0	0	0	0	0	0.528874	0	0	0	0	0	0	0	0	0	0	0	0
D8_k141_2673233_length_2675_cov_11.0000_2	d_Archaea;p_Halobacteriota;c_Methanosarcinia;o_Methanosarcinales;f_Methanosarcinaceae;g_Methanosarcina	0	0	0	0.147755	0	0	0.371398	1.48685	0	0	0	0	0	0	0	0	0	0	0	0
D8_k141_3277389_length_4384_cov_9.0000_1		0	0	0	0.012686	0.013803	0	0.0449	0.193052	0.105235	0.1554	0	0	0	0	0	0	0	0	0	0
D8_k141_3356226_length_1146_cov_5.0000_1	d_Bacteria;p_Desulfobacterota	0	0	0	0	0	0	0	0.316685	0	0	0	0	0	0	0	0	0	0	0	0
D8_k141_357990_length_1177_cov_5.0000_1	d_Bacteria;p_Verrucomicrobiota;c_Verrucomicrobiae;o_Chthoniobacterales;f_Terrimicrobiaceae;g_Terrimicrobium	0.179461	0	0	0.0766	0.552971	0.065047	0.160788	0.342831	0	0.110113	0	0	0	0	0	0	0	0	0	0
D8_k141_4816548_length_2124_cov_5.0000_1	d_Bacteria;p_Desulfobacterota;c_DSM-4660;o_Desulfatiglandales;f_HGW-15;g_JAAZBV01;s_JAAZBV01 sp016931115	0	0.014404	0	0.025373	0	0	0	0.373235	0	0.011613	0	0	0	0	0	0	0	0	0	0
D8_k141_5322648_length_1022_cov_5.0000_1	d_Bacteria;p_Desulfobacterota;c_DSM-4660;o_Desulfatiglandales;f_HGW-15;g_JAAZBV01;s_JAAZBV01 sp016931115	0.050818	0.028973	0	0.063825	0.111037	0.095604	0.117502	0.220039	0.044118	0.105087	0	0	0	0	0	0	0	0	0	0
D9_k141_112965_length_1231_cov_5.0000_1	d_Bacteria;p_Desulfobacterota;c_Desulfuromonadia;o_Desulfuromonadales	0	0	0	0	0	0	0	0	0.456015	0	0	0	0	0	0	0	0	0	0	0
D9_k141_1748829_length_1166_cov_14.0000_1	d_Bacteria;p__Pseudomonadota;c_Alphaproteobacteria;o_Sphingomonadales;f_Sphingomonadaceae;g_Novosphingobium	0.231426	0.197179	0.240373	0.161934	0.056248	0.050694	0.18174	0.017665	0.206742	0.047036	0	0	0	0	0	0	0	0	0	0
D9_k141_2559341_length_9755_cov_8.0000_5	d_Bacteria;p_Desulfobacterota;c_Desulfobacteria;o_Desulfobacterales	0	0	0	0	0	0	0	0	0.256937	0.058381	0	0	0	0	0	0	0	0	0	0
D9_k141_3095907_length_1292_cov_7.0000_1	d_Bacteria	0	0	0	0	0.136733	0.045519	0.05798	0.192567	0.188869	0.042965	0	0	0	0	0	0	0	0	0	0
D9_k141_3152239_length_1129_cov_4.0000_3	d_Bacteria	0.25891	0.225765	0.465265	0.29489	0.133125	0.314879	0.051722	0.26373	0.341972	0.795928	0	0	0	0	0	0	0	0	0	0
D9_k141_3157119_length_1044_cov_7.8893_1	d_Bacteria;p_Campylobacterota;c_Campylobacteria;o_Campylobacterales;f_Sulfurimonadaceae;g_Sulfurimonas	0.289217	0.538715	0.877228	0.879754	1.26079	1.819	1.79291	1.53635	1.38812	0.732217	0	0	0	5.55419	0	0	0	0	2.85343	0
D9_k141_3844695_length_3399_cov_6.0000_4	d_Bacteria;p_Desulfobacterota;c_Desulfobacteria;o_Desulfobacterales	0.020025	0.051381	0	0	0	0.050597	0.017431	0	0.089813	0	0	0	0	0	0	0	0	0	0	0
D9_k141_4423298_length_3825_cov_6.0000_2	d_Bacteria;p_Desulfobacterota;c_Desulfobacteria;o_Desulfobacterales	0	0	0	0	0	0.059752	0	0	0.176474	0.058381	0	0	0	0	0	0	0	0	0	0
D9_k141_5927219_length_2406_cov_6.0071_2	d_Bacteria;p__Pseudomonadota;c_Gammaproteobacteria;o_Thiohalomonadales;f_Thiohalomonadaceae;g_SLDE01;s_SLDE01 sp007125455	0.061071	0.081914	0.092434	0.023162	0.050906	0.083133	0.088465	0.224021	0.154519	0.180838	0	0	0	0	0	0	1.09444	0	0.281137	0
D9_k141_6020445_length_1088_cov_34.2767_1	d_Bacteria;p_Campylobacterota;c_Campylobacteria;o_Campylobacterales	0.433722	0.445964	1.08932	1.29395	1.61306	3.22966	1.6327	2.3236	2.18234	1.29517	0	0	0	3.385	0	2.51057	0	0	0	0
D9_k141_6050397_length_1157_cov_6.0000_2	d_Bacteria;p__Pseudomonadota;c_Gammaproteobacteria;o_Pseudomonadales	0.216893	0.17003	0.233499	0.36573	0.196627	0.077017	0.09736	0.207118	0.146602	0.091979	0	0	0	0	0	1.62154	0	0	0	0
D9_k141_6167124_length_2318_cov_6.4070_2	#NAME?	0	0	0	0.229914	0	0	0	0.104036	0.450668	0	0	0	0	0	0	0	0	0	0	0
D9_k141_6363932_length_2153_cov_8.0000_1	d_Bacteria;p_Planctomycetota	0	0.083574	0.028006	0.061166	0	0	0.034577	0.136921	0.211455	2.46341	0	0	0	0	0	0	0	0	0	0
D9_k141_873041_length_1806_cov_7.0000_1	d_Bacteria;p__Pseudomonadota;c_Gammaproteobacteria	0.360308	0.389865	0.523928	0.618994	0.248103	0.637659	0.544509	0.347898	0.427174	0.144802	0	0	0	0	0	0.088758	0	0	0.080041	0
		29.4964	26.5699	32.9997	27.9834	34.0583	28.6741	31.9863	23.7006	20.1384	47.7856	0.066553	0.589504	1.23541	28.0761	0.649579	10.9886	5.99966	0	15.6123	2.60617

## Sheet: Table S2
Table S2. Taxonomic assignments and genome statistics of 180 non-redundant bacterial (n=172) and archaeal (n=8) population genomes.
MAGs	Classification	Completeness	Contamination	Strain heterogeneity
D1_bin1	d__Bacteria;p__Bacteroidota;c__Bacteroidia;o__Flavobacteriales;f__Flavobacteriaceae;g__Flavobacterium;s__	71.42	0.78	14.29
D1_bin11	d__Bacteria;p__Pseudomonadota;c__Gammaproteobacteria;o__UBA6429;f__UBA6429;g__;s__	50.46	3.6	21.43
D1_bin13	d__Bacteria;p__Krumholzibacteriota;c__Krumholzibacteria;o__;f__;g__;s__	72.68	1.1	0
D1_bin15	d__Bacteria;p__Pseudomonadota;c__Gammaproteobacteria;o__Pseudomonadales;f__Cellvibrionaceae;g__Pseudomaricurvus;s__	55.52	3.72	0
D1_bin16	d__Bacteria;p__Pseudomonadota;c__Gammaproteobacteria;o__Burkholderiales;f__SG8-39;g__;s__	52.59	0	0
D1_bin18	d__Bacteria;p__Pseudomonadota;c__Alphaproteobacteria;o__Kiloniellales;f__J153;g__;s__	58.62	0.86	100
D1_bin20	d__Bacteria;p__Desulfobacterota;c__Desulfobacteria;o__Desulfobacterales;f__UBA11574;g__UBA11574;s__	57.5	8.76	85.71
D1_bin21	d__Bacteria;p__Pseudomonadota;c__Gammaproteobacteria;o__Burkholderiales;f__SG8-41;g__SG8-41;s__	60.03	2.14	71.43
D1_bin22	d__Bacteria;p__Pseudomonadota;c__Alphaproteobacteria;o__Micropepsales;f__Micropepsaceae;g__CAIYRG01;s__	52.56	2.14	28.57
D1_bin23	d__Bacteria;p__Verrucomicrobiota;c__Verrucomicrobiae;o__Opitutales;f__Verruco-01;g__CK1056;s__	61.13	0.16	0
D1_bin24	d__Bacteria;p__Desulfobacterota;c__Desulfobacteria;o__Desulfobacterales;f__SURF-15;g__;s__	52.95	7.93	29.63
D1_bin27	d__Bacteria;p__Pseudomonadota;c__Gammaproteobacteria;o__UBA9214;f__UBA9214;g__UBA9214;s__	50.63	2.99	19.05
D1_bin28	d__Bacteria;p__Pseudomonadota;c__Gammaproteobacteria;o__Pseudomonadales;f__Porticoccaceae;g__SZUA-272;s__	92.85	2.77	75
D1_bin29	d__Bacteria;p__Verrucomicrobiota;c__Kiritimatiellae;o__Kiritimatiellales;f__Pontiellaceae;g__Pontiella;s__	50.31	4.31	33.33
D1_bin3	d__Bacteria;p__Desulfobacterota_D;c__UBA1144;o__UBA2774;f__N074bin48;g__N074bin48;s__	57.25	8.21	46.67
D1_bin30	d__Bacteria;p__Pseudomonadota;c__Alphaproteobacteria;o__Rhodobacterales;f__Rhodobacteraceae;g__;s__	75.14	3.33	22.58
D1_bin31	d__Bacteria;p__Actinobacteriota;c__Acidimicrobiia;o__UBA5794;f__ZC4RG35;g__SZUA-217;s__	82.85	1.38	33.33
D1_bin33	d__Bacteria;p__Pseudomonadota;c__Gammaproteobacteria;o__Woeseiales;f__Woeseiaceae;g__JAACFE01;s__	50.94	0	0
D1_bin34	d__Bacteria;p__Actinobacteriota;c__Acidimicrobiia;o__UBA5794;f__ZC4RG35;g__SZUA-217;s__	85.66	3.42	0
D1_bin38	d__Bacteria;p__Pseudomonadota;c__Alphaproteobacteria;o__Rhodobacterales;f__Rhodobacteraceae;g__SZUA-547;s__SZUA-547 sp003250135	76.74	4.67	47.83
D1_bin4	d__Bacteria;p__Pseudomonadota;c__Alphaproteobacteria;o__Kiloniellales;f__J153;g__;s__	61.02	1.54	33.33
D1_bin6	d__Bacteria;p__Chloroflexota;c__Dehalococcoidia;o__RBG-13-53-26;f__RBG-13-53-26;g__;s__	56.45	3.17	25
D1_bin8	d__Bacteria;p__Myxococcota;c__Polyangia;o__Polyangiales;f__SG8-38;g__SG8-38;s__	51.67	7.03	44.44
D2_bin.1	d__Bacteria;p__Verrucomicrobiota;c__Verrucomicrobiae;o__Pedosphaerales;f__DSYF01;g__;s__	71.12	3.21	75
D2_bin.13	d__Bacteria;p__Desulfobacterota;c__Desulfobacteria;o__Desulfobacterales;f__UBA11574;g__UBA11574;s__	60.91	7.28	66.67
D2_bin.18	d__Bacteria;p__Desulfobacterota_E;c__MBNT15;o__MBNT15;f__MBNT15;g__CSP1-8;s__	55.17	8.62	33.33
D2_bin.21	d__Bacteria;p__Bacteroidota;c__Bacteroidia;o__Bacteroidales;f__GCA-2748055;g__GCA-2748055;s__	56.33	7.76	8.7
D2_bin.7	d__Bacteria;p__Pseudomonadota;c__Gammaproteobacteria;o__UBA6429;f__UBA6429;g__Thiohalophilus;s__	54.48	1.72	100
D3_bin.13	d__Bacteria;p__Desulfobacterota;c__WTBG01;o__WTBG01;f__WTBG01;g__;s__	51.83	3.81	0
D3_bin.24	d__Bacteria;p__Desulfobacterota;c__Desulfobacteria;o__Desulfobacterales;f__Desulfobacteraceae;g__Desulfobacter;s__	80.41	1.94	40
D4_bin.11	d__Bacteria;p__Pseudomonadota;c__Zetaproteobacteria;o__Mariprofundales;f__Mariprofundaceae;g__Ghiorsea;s__	86.83	2.52	66.67
D4_bin.14	d__Bacteria;p__Pseudomonadota;c__Gammaproteobacteria;o__Chromatiales;f__Sedimenticolaceae;g__;s__	59.48	3.45	50
D4_bin.15	d__Bacteria;p__Bacteroidota;c__UBA10030;o__UBA10030;f__UBA10030;g__;s__	52.99	6.47	5.56
D4_bin.21	d__Bacteria;p__Nitrospirota;c__Thermodesulfovibrionia;o__UBA6902;f__UBA6902;g__;s__	96.36	2.41	0
D4_bin.23	d__Bacteria;p__Gemmatimonadota;c__Gemmatimonadetes;o__Gemmatimonadales;f__GWC2-71-9;g__WVYX01;s__	62.87	3.85	25
D4_bin.26	d__Bacteria;p__Nitrospinota;c__Nitrospinia;o__Nitrospinales;f__Nitrospinaceae;g__SZUA-259;s__	76.78	0.55	0
D4_bin.27	d__Bacteria;p__Desulfobacterota;c__Desulfobacteria;o__Desulfobacterales;f__UBA11574;g__UBA11574;s__	52.08	7.74	50
D4_bin.29	d__Bacteria;p__Chloroflexota;c__Anaerolineae;o__Anaerolineales;f__UBA4823;g__;s__	59.64	2.12	0
D4_bin.30	d__Bacteria;p__Desulfobacterota_E;c__MBNT15;o__MBNT15;f__MBNT15;g__GWC2-65-14;s__	52.15	8.24	14.81
D4_bin.8	d__Bacteria;p__Nitrospirota;c__Thermodesulfovibrionia;o__SZUA-242;f__SZUA-242;g__SZUA-242;s__SZUA-242 sp003235715	91.09	0.91	0
D5_bin.11	d__Bacteria;p__Pseudomonadota;c__Gammaproteobacteria;o__Thiohalomonadales;f__Thiohalomonadaceae;g__;s__	60.45	3.52	0
D5_bin.12	d__Bacteria;p__Pseudomonadota;c__Gammaproteobacteria;o__SZUA-152;f__SZUA-152;g__JAADGF01;s__	53.33	6.41	27.91
D5_bin.16	d__Bacteria;p__Patescibacteria;c__Gracilibacteria;o__UBA1369;f__PNNO01;g__;s__	75.55	3.45	0
D5_bin.18	d__Bacteria;p__Desulfobacterota;c__Desulfobacteria;o__Desulfobacterales;f__UBA11574;g__UBA11574;s__	56.52	8.93	70.83
D5_bin.20	d__Bacteria;p__Chloroflexota;c__Dehalococcoidia;o__RBG-13-53-26;f__RBG-13-53-26;g__;s__	90.32	0.5	100
D5_bin.22	d__Bacteria;p__Pseudomonadota;c__Gammaproteobacteria;o__Thiohalomonadales;f__Thiohalomonadaceae;g__;s__	84.32	3.33	58.82
D5_bin.23	d__Bacteria;p__Desulfobacterota;c__Desulfobulbia;o__Desulfobulbales;f__BM004;g__BM004;s__	57	4.96	81.82
D5_bin.28	d__Bacteria;p__Myxococcota;c__Polyangia;o__GCA-2747355;f__;g__;s__	54.69	4.08	0
D5_bin.29	d__Bacteria;p__Chloroflexota;c__Anaerolineae;o__Anaerolineales;f__EnvOPS12;g__JAABUE01;s__	71.41	2.12	33.33
D5_bin.3	d__Bacteria;p__Chloroflexota;c__Anaerolineae;o__Anaerolineales;f__UBA4823;g__9FT-COMBO-55-16;s__	88.64	5	33.33
D5_bin.5	d__Bacteria;p__Pseudomonadota;c__Gammaproteobacteria;o__Woeseiales;f__Woeseiaceae;g__JAACFE01;s__	74.76	6.37	79.31
D5_bin.7	d__Bacteria;p__Desulfobacterota;c__WTBG01;o__WTBG01;f__WTBG01;g__;s__	51.11	2.91	30
D5_bin.8	d__Bacteria;p__Campylobacterota;c__Campylobacteria;o__Campylobacterales;f__Sulfurovaceae;g__Sulfurovum;s__	53.06	1.72	100
D6_bin.1	d__Bacteria;p__Acidobacteriota;c__UBA6911;o__RPQK01;f__;g__;s__	92.75	3.42	0
D6_bin.11	d__Bacteria;p__Desulfobacterota;c__Syntrophobacteria;o__BM002;f__BM002;g__BM002;s__	52.35	5.64	66.67
D6_bin.17	d__Bacteria;p__Pseudomonadota;c__Alphaproteobacteria;o__Rhizobiales;f__Hyphomicrobiaceae;g__JAEUMD01;s__	80.34	3.3	46.15
D6_bin.19	d__Bacteria;p__Methylomirabilota;c__Methylomirabilia;o__;f__;g__;s__	95.3	2.56	0
D6_bin.2	d__Bacteria;p__Nitrospirota;c__Thermodesulfovibrionia;o__Thermodesulfovibrionales;f__BMS3Bbin05;g__;s__	83.45	0	0
D6_bin.20	d__Bacteria;p__Desulfobacterota;c__Desulfobacteria;o__Desulfobacterales;f__UBA11574;g__UBA11574;s__	59.55	9.36	68
D6_bin.23	d__Bacteria;p__Pseudomonadota;c__Gammaproteobacteria;o__Chromatiales;f__Sedimenticolaceae;g__;s__	61.21	0	0
D6_bin.28	d__Bacteria;p__Actinobacteriota;c__Thermoleophilia;o__RBG-16-64-13;f__RBG-16-64-13;g__CAIQPS01;s__	50.64	0.07	100
D6_bin.29	d__Bacteria;p__Pseudomonadota;c__Alphaproteobacteria;o__Rhizobiales;f__Rhizobiaceae;g__BOKV01;s__	91.97	1.91	50
D6_bin.3	d__Bacteria;p__Chloroflexota;c__Anaerolineae;o__Anaerolineales;f__E44-bin32;g__;s__	51.36	1.36	0
D6_bin.33	d__Bacteria;p__Chloroflexota;c__Anaerolineae;o__Anaerolineales;f__UBA4823;g__;s__	58.78	0	0
D6_bin.36	d__Bacteria;p__Chloroflexota;c__Anaerolineae;o__Anaerolineales;f__E44-bin32;g__E44-bin32;s__	51.33	4.96	0
D7_bin.1	d__Bacteria;p__Acidobacteriota;c__Vicinamibacteria;o__Fen-336;f__Fen-336;g__;s__	68.26	0	0
D7_bin.10	d__Bacteria;p__Desulfobacterota_E;c__MBNT15;o__MBNT15;f__MBNT15;g__CSP1-8;s__CSP1-8 sp003513855	88.81	5.53	75
D7_bin.11	d__Bacteria;p__Pseudomonadota;c__Gammaproteobacteria;o__UBA9214;f__UBA9214;g__;s__	51.66	9.31	44.44
D7_bin.13	d__Bacteria;p__Bacteroidota;c__Bacteroidia;o__Bacteroidales;f__Marinilabiliaceae;g__Carboxylicivirga;s__	56.27	9.93	62.5
D7_bin.14	d__Bacteria;p__Desulfobacterota_E;c__MBNT15;o__MBNT15;f__MBNT15;g__CSP1-8;s__	78.57	6.06	50
D7_bin.18	d__Bacteria;p__Patescibacteria;c__ABY1;o__BM507;f__WJLG01;g__;s__	77.37	1.17	50
D7_bin.20	d__Bacteria;p__Myxococcota;c__Polyangia;o__Polyangiales;f__JAFGIB01;g__JAFGIB01;s__	65.22	1.31	0
D7_bin.22	d__Bacteria;p__Pseudomonadota;c__Gammaproteobacteria;o__Arenicellales;f__BMS3Bbin11;g__;s__	57.66	2.74	0
D7_bin.27	d__Bacteria;p__Desulfobacterota;c__WTBG01;o__WTBG01;f__WTBG01;g__;s__	84.49	3.91	0
D7_bin.28	d__Bacteria;p__Verrucomicrobiota;c__Verrucomicrobiae;o__Pedosphaerales;f__DSYF01;g__;s__	60.09	8.03	85.19
D7_bin.3	d__Bacteria;p__Actinobacteriota;c__Thermoleophilia;o__BMS3ABIN01;f__BMS3ABIN01;g__SURF-19;s__	82.44	3.59	0
D7_bin.30	d__Bacteria;p__Pseudomonadota;c__Gammaproteobacteria;o__Burkholderiales;f__Burkholderiaceae;g__;s__	81.69	2.9	33.33
D7_bin.37	d__Bacteria;p__Acidobacteriota;c__Thermoanaerobaculia;o__UBA5704;f__UBA5704;g__;s__	95.68	1.71	0
D7_bin.38	d__Bacteria;p__Gemmatimonadota;c__Gemmatimonadetes;o__Longimicrobiales;f__UBA6960;g__JABDNZ01;s__	82.99	2.2	0
D7_bin.39	d__Bacteria;p__Chloroflexota;c__Anaerolineae;o__Promineofilales;f__Promineofilaceae;g__UBA11865;s__	74.04	5.56	25
D7_bin.4	d__Bacteria;p__Pseudomonadota;c__Alphaproteobacteria;o__Rhizobiales;f__Methyloligellaceae;g__Methyloceanibacter;s__	88.32	2.53	27.27
D7_bin.44	d__Bacteria;p__Desulfobacterota;c__DSM-4660;o__Desulfatiglandales;f__HGW-15;g__;s__	53.29	2.66	4.76
D7_bin.45	d__Bacteria;p__Desulfobacterota;c__Desulfobulbia;o__Desulfobulbales;f__Desulfocapsaceae;g__SZUA-575;s__	94.85	3.13	0
D7_bin.46	d__Bacteria;p__Desulfobacterota;c__Desulfobulbia;o__Desulfobulbales;f__Desulfocapsaceae;g__JABDQA01;s__	50.12	2.15	50
D7_bin.50	d__Bacteria;p__Pseudomonadota;c__Alphaproteobacteria;o__Rhizobiales;f__Xanthobacteraceae;g__Pseudolabrys;s__	63.41	0.79	25
D7_bin.51	d__Bacteria;p__Chloroflexota;c__Anaerolineae;o__Promineofilales;f__Promineofilaceae;g__UBA11865;s__	66.55	1.82	0
D7_bin.52	d__Bacteria;p__Pseudomonadota;c__Gammaproteobacteria;o__DSM-19610;f__DSM-19610;g__;s__	61.38	0	0
D7_bin.53	d__Bacteria;p__Desulfobacterota;c__Desulfobacteria;o__Desulfobacterales;f__UBA11574;g__UBA11574;s__	55.07	0.97	100
D7_bin.55	d__Bacteria;p__Desulfobacterota;c__Desulfobacteria;o__Desulfobacterales;f__Desulfosarcinaceae;g__Desulfosarcina;s__	85.51	5.56	63.16
D7_bin.56	d__Bacteria;p__Chloroflexota;c__Anaerolineae;o__4572-78;f__J111;g__;s__	54.16	5.76	22.22
D7_bin.57	d__Bacteria;p__Desulfobacterota;c__Desulfobacteria;o__Desulfobacterales;f__Desulfosarcinaceae;g__Desulfatitalea;s__	98.06	3.23	0
D7_bin.58	d__Bacteria;p__Chloroflexota;c__Anaerolineae;o__Anaerolineales;f__UBA4823;g__DSOS01;s__	56.21	1.09	0
D7_bin.6	d__Bacteria;p__Gemmatimonadota;c__Gemmatimonadetes;o__Longimicrobiales;f__UBA6960;g__JABDNZ01;s__	53.92	7.76	42.86
D7_bin.7	d__Bacteria;p__Desulfobacterota;c__Desulfobaccia;o__Desulfobaccales;f__0-14-0-80-60-11;g__DTKJ01;s__	52.51	2.67	50
D7_bin.8	d__Bacteria;p__Pseudomonadota;c__Alphaproteobacteria;o__Rhizobiales;f__Hyphomicrobiaceae;g__Hyphomicrobium_A;s__	78.27	2.86	33.33
D8_bin.11	d__Bacteria;p__Myxococcota;c__Polyangia;o__DRWM01;f__DRWM01;g__;s__	59.87	6.74	0
D8_bin.13	d__Bacteria;p__Desulfobacterota;c__Desulfobacteria;o__Desulfobacterales;f__UBA11574;g__JAAXQD01;s__	55.46	3.78	0
D8_bin.14	d__Bacteria;p__SZUA-182;c__SZUA-182;o__DTGQ01;f__DTGQ01;g__;s__	54.32	1.76	33.33
D8_bin.15	d__Bacteria;p__Bacillota_A;c__Clostridia;o__Clostridiales;f__Clostridiaceae;g__;s__	99.31	2.22	0
D8_bin.19	d__Bacteria;p__Bacillota_A;c__Clostridia;o__Oscillospirales;f__Butyricicoccaceae;g__;s__	77.04	2.01	33.33
D8_bin.2	d__Bacteria;p__Desulfobacterota;c__Desulfobacteria;o__Desulfobacterales;f__;g__;s__	82.37	2.47	14.29
D8_bin.22	d__Bacteria;p__Chloroflexota;c__Dehalococcoidia;o__RBG-13-53-26;f__RBG-13-53-26;g__RBG-13-53-26;s__	83.39	0	0
D8_bin.28	d__Bacteria;p__Campylobacterota;c__Campylobacteria;o__Campylobacterales;f__Sulfurimonadaceae;g__S145-25;s__	74.49	3.86	50
D8_bin.29	d__Bacteria;p__Gemmatimonadota;c__Gemmatimonadetes;o__Gemmatimonadales;f__GWC2-71-9;g__WVYX01;s__	57.05	0	0
D8_bin.30	d__Bacteria;p__Acidobacteriota;c__Aminicenantia;o__UBA2199;f__UBA2199;g__;s__	92.08	6.08	0
D8_bin.32	d__Bacteria;p__Desulfobacterota;c__Desulfarculia;o__Desulfarculales;f__Desulfarculaceae;g__;s__	75.74	0.32	0
D8_bin.33	d__Bacteria;p__RBG-13-61-14;c__RBG-13-61-14;o__;f__;g__;s__	51.81	5.67	0
D8_bin.34	d__Bacteria;p__Pseudomonadota;c__Alphaproteobacteria;o__Rhizobiales;f__Xanthobacteraceae;g__;s__	89.5	2.43	0
D8_bin.36	d__Bacteria;p__Desulfobacterota;c__Syntrophobacteria;o__BM002;f__BM002;g__BM002;s__	60.09	9.59	38.71
D8_bin.37	d__Bacteria;p__Pseudomonadota;c__Gammaproteobacteria;o__UBA9214;f__UBA9214;g__UBA9214;s__	87.57	4.12	20.83
D8_bin.38	d__Bacteria;p__Campylobacterota;c__Campylobacteria;o__Campylobacterales;f__Sulfurovaceae;g__Sulfurovum;s__	50.09	7.5	40
D8_bin.40	d__Bacteria;p__Gemmatimonadota;c__Gemmatimonadetes;o__Longimicrobiales;f__UBA6960;g__;s__	90.29	3.3	33.33
D8_bin.41	d__Bacteria;p__Bacillota_A;c__Clostridia;o__Tissierellales;f__Sedimentibacteraceae;g__UBA1535;s__	99.07	1.63	0
D9_bin.1	d__Bacteria;p__Bacteroidota;c__Bacteroidia;o__Bacteroidales;f__GCA-2748055;g__GCA-2748055;s__	65.32	5.87	20.69
D9_bin.13	d__Bacteria;p__Myxococcota_A;c__UBA9160;o__UBA9160;f__UBA6930;g__;s__	55.58	0	0
D9_bin.14	d__Bacteria;p__Chloroflexota;c__Dehalococcoidia;o__GIF9;f__UBA5620;g__UBA5620;s__	53.1	6.05	77.78
D9_bin.16	d__Bacteria;p__Bacteroidota;c__UBA10030;o__UBA10030;f__UBA10030;g__;s__	88.76	3.29	66.67
D9_bin.18	d__Bacteria;p__Eisenbacteria;c__RBG-16-71-46;o__CAIMUX01;f__CAIMUX01;g__;s__	56.23	2.81	0
D9_bin.19	d__Bacteria;p__Schekmanbacteria;c__;o__;f__;g__;s__	55.75	9.96	27.78
D9_bin.21	d__Bacteria;p__Chloroflexota;c__Dehalococcoidia;o__RBG-13-53-26;f__RBG-13-53-26;g__;s__	85.81	7.87	26.67
D9_bin.24	d__Bacteria;p__Nitrospirota;c__Thermodesulfovibrionia;o__Thermodesulfovibrionales;f__SM23-35;g__RBG-13-39-12;s__	89.7	2.73	0
D9_bin.27	d__Bacteria;p__Chloroflexota;c__Anaerolineae;o__JAAYZQ01;f__JAAYZQ01;g__;s__	87.69	7.45	18.18
D9_bin.28	d__Bacteria;p__Bacteroidota;c__Bacteroidia;o__Bacteroidales;f__SM23-62;g__SM23-62;s__	50.3	9.76	3.33
D9_bin.3	d__Bacteria;p__Pseudomonadota;c__Gammaproteobacteria;o__UBA6429;f__UBA6429;g__;s__	55.38	1.13	50
D9_bin.30	d__Bacteria;p__Pseudomonadota;c__Gammaproteobacteria;o__Burkholderiales;f__Burkholderiaceae;g__JADJWR01;s__	87.96	3.24	33.33
D9_bin.33	d__Bacteria;p__Desulfobacterota;c__DSWW01;o__DSWW01;f__DSWW01;g__S015-6;s__	85.87	2.01	66.67
D9_bin.39	d__Bacteria;p__Krumholzibacteriota;c__Krumholzibacteria;o__WVZY01;f__WVZY01;g__;s__	87.9	7.14	12.5
D9_bin.4	d__Bacteria;p__Desulfobacterota;c__Desulfobaccia;o__Desulfobaccales;f__0-14-0-80-60-11;g__DTKJ01;s__	55.42	2.45	36.36
D9_bin.41	d__Bacteria;p__Desulfobacterota;c__DSM-4660;o__Desulfatiglandales;f__HGW-15;g__;s__	58.07	1.97	0
D9_bin.42	d__Bacteria;p__Desulfobacterota;c__Desulfobacteria;o__Desulfobacterales;f__SURF-15;g__DUZK01;s__	58.45	1.99	60
D9_bin.43	d__Bacteria;p__Acidobacteriota;c__Aminicenantia;o__Aminicenantales;f__Aminicenantaceae;g__WTAW01;s__	55	3.98	30.77
D9_bin.44	d__Bacteria;p__Acidobacteriota;c__UBA6911;o__UBA6911;f__UBA6911;g__UBA6911;s__	85.1	5.06	30.77
D9_bin.45	d__Bacteria;p__Pseudomonadota;c__Gammaproteobacteria;o__Burkholderiales;f__SG8-39;g__SG8-39;s__	84	2.18	60
D9_bin.46	d__Bacteria;p__Methylomirabilota;c__Methylomirabilia;o__;f__;g__;s__	56.03	2.59	0
D9_bin.47	d__Bacteria;p__Pseudomonadota;c__Gammaproteobacteria;o__Pseudomonadales;f__Cellvibrionaceae;g__Microbulbifer;s__	77.65	3.15	19.05
D9_bin.5	d__Bacteria;p__Desulfobacterota;c__SM23-61;o__SM23-61;f__;g__;s__	57.76	2.42	20
D9_bin.54	d__Bacteria;p__Chloroflexota;c__Anaerolineae;o__JAAYZQ01;f__JAAYZQ01;g__;s__	59.09	1.55	33.33
D9_bin.56	d__Bacteria;p__Nitrospirota;c__Nitrospiria;o__Nitrospirales;f__UBA8639;g__UBA8639;s__	61.66	2.93	12.5
D9_bin.58	d__Bacteria;p__Chloroflexota;c__Dehalococcoidia;o__Dehalococcoidales;f__Fen-1064;g__;s__	53.22	4.98	0
D9_bin.7	d__Bacteria;p__Pseudomonadota;c__Gammaproteobacteria;o__DSM-19610;f__DSM-19610;g__;s__	73.23	4.21	21.57
D9_bin.8	d__Bacteria;p__Desulfobacterota;c__Desulfobacteria;o__Desulfobacterales;f__Desulfosarcinaceae;g__;s__	61.94	6.45	7.69
D9_bin.9	d__Bacteria;p__Chloroflexota;c__Anaerolineae;o__4572-78;f__J111;g__;s__	50.06	5.31	6.25
D10_bin.13	d__Bacteria;p__Chloroflexota;c__Anaerolineae;o__4572-78;f__NAK82;g__;s__	59.04	2.93	42.86
D10_bin.14	d__Bacteria;p__Acidobacteriota;c__Aminicenantia;o__UBA2199;f__UBA2199;g__;s__	90.94	3.94	25
D10_bin.15	d__Bacteria;p__Chloroflexota;c__Dehalococcoidia;o__Dehalococcoidales;f__RBG-16-60-22;g__RBG-13-51-18;s__	77.39	1.6	0
D10_bin.16	d__Bacteria;p__Desulfobacterota;c__Desulfobulbia;o__Desulfobulbales;f__BM004;g__BM004;s__	57.72	7.74	92.31
D10_bin.17	d__Bacteria;p__Pseudomonadota;c__Gammaproteobacteria;o__Chromatiales;f__Sedimenticolaceae;g__;s__	97.81	3.72	18.75
D10_bin.18	d__Bacteria;p__Myxococcota;c__XYA12-FULL-58-9;o__XYA12-FULL-58-9;f__XYA12-FULL-58-9;g__;s__	94.98	4.6	18.18
D10_bin.20	d__Bacteria;p__Campylobacterota;c__Campylobacteria;o__Campylobacterales;f__Sulfurimonadaceae;g__JACXUG01;s__	89.02	3.84	60
D10_bin.22	d__Bacteria;p__Acidobacteriota;c__UBA6911;o__UBA6911;f__UBA6911;g__;s__	89.29	6.04	0
D10_bin.23	d__Bacteria;p__Chloroflexota;c__Anaerolineae;o__4572-78;f__J111;g__;s__	55.83	8.82	42.86
D10_bin.24	d__Bacteria;p__Desulfobacterota;c__Syntrophobacteria;o__BM002;f__BM002;g__BM002;s__	51.39	8.91	53.57
D10_bin.28	d__Bacteria;p__Bacteroidota;c__Bacteroidia;o__Bacteroidales;f__UBA10428;g__UBA10428;s__	93.7	2.42	20
D10_bin.3	d__Bacteria;p__Pseudomonadota;c__Gammaproteobacteria;o__DSM-19610;f__DSM-19610;g__;s__	75.93	1.78	63.64
D10_bin.30	d__Bacteria;p__Bacteroidota;c__Bacteroidia;o__Bacteroidales;f__GCA-2748055;g__GCA-2748055;s__	77.98	8.24	23.81
D10_bin.31	d__Bacteria;p__Chloroflexota;c__Anaerolineae;o__B4-G1;f__B4-G1;g__JAFGED01;s__	57.58	2.73	0
D10_bin.32	d__Bacteria;p__Desulfobacterota;c__Desulfobacteria;o__C00003060;f__C00003060;g__;s__	74.73	3.98	27.27
D10_bin.34	d__Bacteria;p__Desulfobacterota;c__Desulfobaccia;o__Desulfobaccales;f__0-14-0-80-60-11;g__DTKJ01;s__	62.64	2.62	100
D10_bin.36	d__Bacteria;p__RBG-13-66-14;c__B26-G2;o__WVWN01;f__;g__;s__	66.79	0.18	0
D10_bin.37	d__Bacteria;p__Desulfobacterota;c__Desulfobacteria;o__Desulfobacterales;f__Desulfosarcinaceae;g__UBA2230;s__	98.71	3.87	0
D10_bin.4	d__Bacteria;p__Pseudomonadota;c__Alphaproteobacteria;o__Rhizobiales;f__Rhodomicrobiaceae;g__Rhodomicrobium;s__	70.41	5.05	77.78
D10_bin.40	d__Bacteria;p__Desulfobacterota;c__Desulfobacteria;o__Desulfobacterales;f__SKZT01;g__;s__	89.91	1.87	75
D10_bin.41	d__Bacteria;p__Chloroflexota;c__Anaerolineae;o__Promineofilales;f__Promineofilaceae;g__;s__	50.11	3.64	75
D10_bin.48	d__Bacteria;p__Pseudomonadota;c__Gammaproteobacteria;o__Chromatiales;f__Sedimenticolaceae;g__;s__	53.47	2.23	5.88
D10_bin.5	d__Bacteria;p__Myxococcota;c__XYA12-FULL-58-9;o__XYA12-FULL-58-9;f__;g__;s__	52.87	4.52	88.89
D10_bin.6	d__Bacteria;p__Planctomycetota;c__Phycisphaerae;o__Sedimentisphaerales;f__SG8-4;g__SG8-4;s__	72.62	1.7	100
D10_bin.8	d__Bacteria;p__Chloroflexota;c__Anaerolineae;o__S140-20;f__S140-20;g__;s__	68.24	5.51	40
D10_bin.9	d__Bacteria;p__Gemmatimonadota;c__Gemmatimonadetes;o__Longimicrobiales;f__UBA6960;g__PXFI01;s__	100	7.37	84.21
vamb_bin.19	d__Bacteria;p__Spirochaetota;c__Leptospirae;o__Leptospirales;f__H5-SPI1;g__;s__	76.54	1.39	33.33
vamb_bin.2	d__Bacteria;p__Desulfobacterota;c__Desulfobacteria;o__Desulfobacterales;f__Desulfosarcinaceae;g__UBA2230;s__	84.65	2.58	0
vamb_bin.22	d__Bacteria;p__Spirochaetota;c__UBA4802;o__UBA4802;f__UBA5550;g__;s__	93.19	2.25	0
vamb_bin.23	d__Bacteria;p__Desulfobacterota;c__Desulfobacteria;o__Desulfobacterales;f__Desulfosarcinaceae;g__UBA2230;s__	85.49	6.29	60
D10_bin.2	d__Archaea;p__Halobacteriota;c__Methanosarcinia;o__Methanotrichales;f__Methanotrichaceae;g__Methanothrix_A;s__	84.2	4.02	77.78
D10_bin.35	d__Archaea;p__Halobacteriota;c__Methanomicrobia;o__Methanomicrobiales;f__Methanomicrobiaceae;g__Methanolacinia;s__	100	0.65	0
D10_bin.38	d__Archaea;p__Nanoarchaeota;c__Nanoarchaeia;o__Pacearchaeales;f__GW2011-AR1;g__JAHKAF01;s__	63.47	3.74	50
D10_bin.42	d__Archaea;p__Thermoplasmatota;c__E2;o__DHVEG-1;f__DHVEG-1;g__M9B1D;s__	88.76	3.47	33.33
D6_bin.6	d__Archaea;p__Thermoproteota;c__Nitrososphaeria;o__Nitrososphaerales;f__Nitrosopumilaceae;g__JACEMX01;s__	66.01	0.97	0
D7_bin.17	d__Archaea;p__Thermoproteota;c__Bathyarchaeia;o__B26-1;f__UBA233;g__SG8-32-3;s__	74.71	9.81	30.77
D9_bin.23	d__Archaea;p__Thermoproteota;c__Bathyarchaeia;o__B26-1;f__BA1;g__BIN-L-1;s__	54.13	9.59	40
vamb_bin.14	d__Archaea;p__Halobacteriota;c__Methanosarcinia;o__Methanosarcinales;f__Methanosarcinaceae;g__Methanosarcina;s__	89.84	1.03	66.67

## Sheet: Table S3
Table S3. Genome information of 36 nitrogen-fixing MAGs and ten isolates obtained in this study.
	Completeness (%)	Contamination (%)	Size (bp)	GC (%)	N50	Number of contigs	pass.GUNC	nifH-containing contig sizes (bp)
D1_bin.6	56.45	3.17	1092683	46.3	1705	654	TRUE	1675
D5_bin.20	90.32	0.5	1774169	47.5	7802	308	TRUE	2722
D10_bin.23	55.83	8.82	5037896	51.8	3678	1446	TRUE	2644_
D3_bin.24	80.41	1.94	2851398	49.7	12316	334	TRUE	7490
D7_bin.45	94.85	3.13	4161400	47.8	23733	268	TRUE	35326
D7_bin.46	50.12	2.15	1849680	55.5	3435	564	FALSE	3586
D7_bin.55	85.51	5.56	2584801	51.5	10487	373	TRUE	25579
D7_bin.57	98.06	3.23	7027393	49	41003	323	TRUE	37658
D9_bin.8	61.94	6.45	4699020	56.5	48905	185	TRUE	52949
D10_bin.37	98.71	3.87	6479867	53.9	62965	201	TRUE	65714
D10_bin.40	89.91	1.87	3582246	53.4	21549	249	TRUE	10619
vamb_bin.2	84.65	2.58	4172949	51.4	38692	211	TRUE	28792
vamb_bin.23	85.49	6.29	7123723	55.7	29434	483	TRUE	2946
D5_bin.8	53.06	1.72	1018913	41.4	5683	218	TRUE	5885
D8_bin.28	74.49	3.86	1687956	52.1	8477	273	TRUE	14488
D8_bin.38	50.09	7.5	712212	40.2	4541	182	TRUE	3070
D10_bin.20	89.02	3.84	2073382	55	6515	388	TRUE	10861
D4_bin.11	89.02	3.84	1983328	49.6	6165	412	TRUE	3634
D5_bin.11	60.45	3.52	2583009	52.5	6869	453	TRUE	4216
D6_bin.23	61.21	0	2321832	63.7	8531	308	TRUE	5263_
D7_bin.30	81.69	2.9	1578232	50.8	5765	338	TRUE	20604
D9_bin.7	73.23	4.21	2312220	61.8	7023	403	TRUE	1806
D10_bin.17	97.81	3.72	4681512	56.9	39212	184	TRUE	37301
D7_bin.20	65.22	1.31	5220632	51.7	3995	1429	TRUE	1514
D10_bin.5	52.87	4.52	3318261	66.5	3864	960	TRUE	4340
D10_bin.18	94.98	4.6	5533511	64.3	21818	370	TRUE	20906
D4_bin.8	91.09	0.91	2578996	58.1	7459	407	TRUE	11204
D6_bin.19	95.3	2.56	3681370	62.3	27941	212	TRUE	64834
D7_bin.13	56.27	9.93	2951466	37	3357	994	TRUE	5753
D10_bin.28	93.7	2.42	6103446	35.4	18062	448	TRUE	14602
D8_bin.14	54.32	1.76	1708245	47.2	2663	648	TRUE	4384
vamb_bin.19	76.54	1.39	3111178	53.3	5026	687	TRUE	4472
D9_bin.19	55.75	9.96	2156715	64.5	4086	594	TRUE	3930
D10_bin.2	84.2	4.02	1866410	57.6	2569	789	TRUE	10861
D10_bin.35	100	0.65	2538841	48.6	275394	31	TRUE	625796_
vamb_bin.14	89.84	1.03	3543547	41.3	7073	589	FALSE	2113

## Sheet: Table S4
Table S4. Relative abundance of 36 nitrogen-fixing MAGs in different sediments depth used for drawing Fig. 3A.
Bins	Taxonomy	D1	D2	D3	D4	D5	D6	D7	D8	D9	D10
D1_bin6	d__Bacteria;p__Chloroflexota;c__Dehalococcoidia;o__RBG-13-53-26;f__RBG-13-53-26;g__;s__	0.0151254	0.0155921	0.0250098	0.0342429	0.0415203	0.0481357	0.0454573	0.0373097	0.0461592	0.0441508
D5_bin.20	d__Bacteria;p__Chloroflexota;c__Dehalococcoidia;o__RBG-13-53-26;f__RBG-13-53-26;g__;s__	0.0128705	0.0231715	0.0367537	0.0524584	0.0664281	0.073573	0.0687351	0.0551207	0.0696502	0.0640025
D10_bin.23	d__Bacteria;p__Chloroflexota;c__Anaerolineae;o__4572-78;f__J111;g__;s__	0.000906126	0.00119615	0.00160596	0.00206353	0.00218388	0.00234032	0.00184303	0.00714232	0.0022071	0.101782
D3_bin.24	d__Bacteria;p__Desulfobacterota;c__Desulfobacteria;o__Desulfobacterales;f__Desulfobacteraceae;g__Desulfobacter;s__	0.00940299	0.0106249	0.0518327	0.0150951	0.0379691	0.00914898	0.00766738	0.00126499	0.00186056	0.00220344
D7_bin.45	d__Bacteria;p__Desulfobacterota;c__Desulfobulbia;o__Desulfobulbales;f__Desulfocapsaceae;g__SZUA-575;s__	0.00164781	0.000996154	0.00190614	0.00273864	0.00572564	0.00125898	0.0495059	0.000791711	0.000869957	0.00118132
D7_bin.46	d__Bacteria;p__Desulfobacterota;c__Desulfobulbia;o__Desulfobulbales;f__Desulfocapsaceae;g__JABDQA01;s__	0.010654	0.0184274	0.0257327	0.0282609	0.0240223	0.0416792	0.0531143	0.0238216	0.0171858	0.0261186
D7_bin.55	d__Bacteria;p__Desulfobacterota;c__Desulfobacteria;o__Desulfobacterales;f__Desulfosarcinaceae;g__Desulfosarcina;s__	0.00604425	0.00940127	0.0133322	0.0174198	0.0172379	0.0193351	0.0457721	0.0199885	0.014445	0.0178074
D7_bin.57	d__Bacteria;p__Desulfobacterota;c__Desulfobacteria;o__Desulfobacterales;f__Desulfosarcinaceae;g__Desulfatitalea;s__	0.00663787	0.00823613	0.0169749	0.0107895	0.0699813	0.00308615	0.089084	0.00249539	0.00283533	0.00388736
D9_bin.8	d__Bacteria;p__Desulfobacterota;c__Desulfobacteria;o__Desulfobacterales;f__Desulfosarcinaceae;g__;s__	0.00101163	0.0014119	0.00294698	0.00274101	0.00206913	0.00289339	0.00409338	0.00905009	0.0900775	0.432571
D10_bin.37	d__Bacteria;p__Desulfobacterota;c__Desulfobacteria;o__Desulfobacterales;f__Desulfosarcinaceae;g__UBA2230;s__	0.000637169	0.000806784	0.00193894	0.00111561	0.000290568	0.00105581	0.0015198	0.0179302	0.0900169	1.28308
D10_bin.40	d__Bacteria;p__Desulfobacterota;c__Desulfobacteria;o__Desulfobacterales;f__SKZT01;g__;s__	0.000803744	0.00117744	0.00154997	0.00203703	0.00251434	0.0025021	0.00274975	0.00861364	0.00250232	0.137373
vamb_bin.2	d__Bacteria;p__Desulfobacterota;c__Desulfobacteria;o__Desulfobacterales;f__Desulfosarcinaceae;g__UBA2230;s__	0.000116418	0.000108643	0.00039417	0.000265637	0.000136396	0.000229317	0.000304147	0.00245504	0.00172553	0.326271
vamb_bin.23	d__Bacteria;p__Desulfobacterota;c__Desulfobacteria;o__Desulfobacterales;f__Desulfosarcinaceae;g__UBA2230;s__	0.000339847	0.00040696	0.00100388	0.00142441	0.000510567	0.000961146	0.00135398	0.00295848	0.00181848	0.408492
D5_bin.8	d__Bacteria;p__Campylobacterota;c__Campylobacteria;o__Campylobacterales;f__Sulfurovaceae;g__Sulfurovum;s__	0.0363508	0.0559514	0.117241	0.12298	0.165946	0.352902	0.274484	0.153777	0.206704	0.118923
D8_bin.28	d__Bacteria;p__Campylobacterota;c__Campylobacteria;o__Campylobacterales;f__Sulfurimonadaceae;g__S145-25;s__	0.0159963	0.0171419	0.0318173	0.0303478	0.0634869	0.0316826	0.0348129	0.0871215	0.0439592	0.10621
D8_bin.38	d__Bacteria;p__Campylobacterota;c__Campylobacteria;o__Campylobacterales;f__Sulfurovaceae;g__Sulfurovum;s__	0.0308787	0.0423446	0.0922951	0.101342	0.119979	0.293629	0.211759	0.246071	0.317564	0.180189
D10_bin.20	d__Bacteria;p__Campylobacterota;c__Campylobacteria;o__Campylobacterales;f__Sulfurimonadaceae;g__JACXUG01;s__	0.0222093	0.0314847	0.0643332	0.0572417	0.0999203	0.0826338	0.0848694	0.0830041	0.0767074	0.076725
D4_bin.11	d__Bacteria;p__Pseudomonadota;c__Zetaproteobacteria;o__Mariprofundales;f__Mariprofundaceae;g__Ghiorsea;s__	0.000858169	0.00792059	0.00575129	0.038073	0.000318998	0.000342115	0.000392571	0.000158769	0.000147312	0.000335377
D5_bin.11	d__Bacteria;p__Pseudomonadota;c__Gammaproteobacteria;o__Thiohalomonadales;f__Thiohalomonadaceae;g__;s__	0.0042409	0.00328699	0.0136283	0.0045266	0.0409505	0.0020751	0.00217991	0.0011267	0.00126381	0.00123235
D6_bin.23	d__Bacteria;p__Pseudomonadota;c__Gammaproteobacteria;o__Chromatiales;f__Sedimenticolaceae;g__;s__	0.0159781	0.0221555	0.0314534	0.026003	0.0245815	0.0443291	0.0325545	0.0232056	0.0216967	0.0108482
D7_bin.30	d__Bacteria;p__Pseudomonadota;c__Gammaproteobacteria;o__Burkholderiales;f__Burkholderiaceae;g__;s__	0.00756389	0.005475	0.00853862	0.01235	0.00469294	0.0084764	0.0323447	0.00213858	0.00109192	0.00157108
D9_bin.7	d__Bacteria;p__Pseudomonadota;c__Gammaproteobacteria;o__DSM-19610;f__DSM-19610;g__;s__	0.0308182	0.0347162	0.0456334	0.0372618	0.0413708	0.0306876	0.0361645	0.0655555	0.0495079	0.0573543
D10_bin.17	d__Bacteria;p__Pseudomonadota;c__Gammaproteobacteria;o__Chromatiales;f__Sedimenticolaceae;g__;s__	0.00127398	0.00160368	0.00259706	0.00270063	0.00219654	0.00284584	0.00254651	0.00310736	0.00348345	0.13681
D7_bin.20	d__Bacteria;p__Myxococcota;c__Polyangia;o__Polyangiales;f__JAFGIB01;g__JAFGIB01;s__	0.00172722	0.00222518	0.00379926	0.00616256	0.0107834	0.00387746	0.0304667	0.00221841	0.001044	0.00152134
D10_bin.5	d__Bacteria;p__Myxococcota;c__XYA12-FULL-58-9;o__XYA12-FULL-58-9;f__;g__;s__	0.00059505	0.000780321	0.00254198	0.00209078	0.000517157	0.00082234	0.0036582	0.0138375	0.0184187	0.484995
D10_bin.18	d__Bacteria;p__Myxococcota;c__XYA12-FULL-58-9;o__XYA12-FULL-58-9;f__XYA12-FULL-58-9;g__;s__	0.000264014	0.000335466	0.00108668	0.00102841	0.000226182	0.000430067	0.00102008	0.0625775	0.00258779	0.896214
D4_bin.8	d__Bacteria;p__Nitrospirota;c__Thermodesulfovibrionia;o__SZUA-242;f__SZUA-242;g__SZUA-242;s__SZUA-242 sp003235715	0.0373186	0.0485053	0.0387195	0.0451037	0.0510485	0.0459737	0.0402783	0.0304631	0.0394863	0.0209039
D6_bin.19	d__Bacteria;p__Methylomirabilota;c__Methylomirabilia;o__;f__;g__;s__	0.0138122	0.0207688	0.0344382	0.0459217	0.0556421	0.0831122	0.0699173	0.0144482	0.00768846	0.00453445
D7_bin.13	d__Bacteria;p__Bacteroidota;c__Bacteroidia;o__Bacteroidales;f__Marinilabiliaceae;g__Carboxylicivirga;s__	0.00221914	0.00212068	0.00404972	0.00649833	0.00941462	0.00809073	0.0342015	0.00414866	0.00322969	0.00755095
D10_bin.28	d__Bacteria;p__Bacteroidota;c__Bacteroidia;o__Bacteroidales;f__UBA10428;g__UBA10428;s__	7.31931e-05	0.0001185	0.000106333	0.000189855	0.000114402	0.000274822	0.000184903	0.000429476	0.000242913	0.0774752
D8_bin.14	d__Bacteria;p__SZUA-182;c__SZUA-182;o__DTGQ01;f__DTGQ01;g__;s__	0.000836323	0.0012256	0.0018146	0.0023468	0.00256416	0.00326597	0.00657681	0.0364744	0.0232531	0.03067
vamb_bin.19	d__Bacteria;p__Spirochaetota;c__Leptospirae;o__Leptospirales;f__H5-SPI1;g__;s__	1.31485e-05	2.0607e-05	4.32499e-05	3.44047e-05	2.42144e-05	2.03554e-05	5.12585e-05	3.86499e-05	6.39048e-05	0.0549291
D9_bin.19	d__Bacteria;p__Schekmanbacteria;c__;o__;f__;g__;s__	0.00289001	0.0046692	0.00567665	0.00617593	0.0092233	0.0137127	0.0136592	0.0253809	0.0346995	0.0275737
D10_bin.2	d__Archaea;p__Halobacteriota;c__Methanosarcinia;o__Methanotrichales;f__Methanotrichaceae;g__Methanothrix_A;s__	8.41659e-05	0.000116771	0.000214915	0.000162317	0.000145403	0.000241276	0.000366168	0.00668945	0.000796621	0.0504097
D10_bin.35	d__Archaea;p__Halobacteriota;c__Methanomicrobia;o__Methanomicrobiales;f__Methanomicrobiaceae;g__Methanolacinia;s__	0.000307638	0.000391254	0.000752109	0.0010794	0.00101801	0.00200619	0.00281918	0.0100502	0.00577627	0.44107
vamb_bin.14	d__Archaea;p__Halobacteriota;c__Methanosarcinia;o__Methanosarcinales;f__Methanosarcinaceae;g__Methanosarcina;s__	0.000104048	0.000151446	0.000202314	0.000282198	0.000180303	0.000897301	0.000951878	0.0052011	0.00243523	0.0559616

## Sheet: Table S5
Table S5. Expression of nifH genes from 36 MAGs in different depth of mangrove sediments, in the unit of Transcripts Per Million (TPM).
Bins	Taxonomy	TPM_D1	TPM_D2	TPM_D3	TPM_D4	TPM_D5	TPM_D6	TPM_D7	TPM_D8	TPM_D9	TPM_D10
D1_bin6	d__Bacteria;p__Chloroflexota;c__Dehalococcoidia;o__RBG-13-53-26;f__RBG-13-53-26;g__;s__	0	0	0	0	0	0	0	0	0	0
D5_bin.20	d__Bacteria;p__Chloroflexota;c__Dehalococcoidia;o__RBG-13-53-26;f__RBG-13-53-26;g__;s__	0	0	0	0	0	0	0	0	37.4291	0
D10_bin.23	d__Bacteria;p__Chloroflexota;c__Anaerolineae;o__4572-78;f__J111;g__;s__	0	0	16.8444	0	0	0	0	0	6.60514	0
D3_bin.24	d__Bacteria;p__Desulfobacterota;c__Desulfobacteria;o__Desulfobacterales;f__Desulfobacteraceae;g__Desulfobacter;s__	0	0	0	0	0	0	0	0	0	0
D7_bin.45	d__Bacteria;p__Desulfobacterota;c__Desulfobulbia;o__Desulfobulbales;f__Desulfocapsaceae;g__SZUA-575;s__	0	0	0	0	0	0	0	0	0	0
D7_bin.46	d__Bacteria;p__Desulfobacterota;c__Desulfobulbia;o__Desulfobulbales;f__Desulfocapsaceae;g__JABDQA01;s__	0	0	0	0	0	0	0	0	0	0
D7_bin.55	d__Bacteria;p__Desulfobacterota;c__Desulfobacteria;o__Desulfobacterales;f__Desulfosarcinaceae;g__Desulfosarcina;s__	0	0	0	0	0	0	0	0	0	0
D7_bin.57	d__Bacteria;p__Desulfobacterota;c__Desulfobacteria;o__Desulfobacterales;f__Desulfosarcinaceae;g__Desulfatitalea;s__	0	0	0	0	0	0	0	0	0	0
D9_bin.8	d__Bacteria;p__Desulfobacterota;c__Desulfobacteria;o__Desulfobacterales;f__Desulfosarcinaceae;g__;s__	0	0	0	0	0	0	0	0	0	0
D10_bin.37	d__Bacteria;p__Desulfobacterota;c__Desulfobacteria;o__Desulfobacterales;f__Desulfosarcinaceae;g__UBA2230;s__	0	0	0	0	0	0	0	0	0	30.824
D10_bin.40	d__Bacteria;p__Desulfobacterota;c__Desulfobacteria;o__Desulfobacterales;f__SKZT01;g__;s__	0	0	0	0	0	0	0	0	0	0
vamb_bin.2	d__Bacteria;p__Desulfobacterota;c__Desulfobacteria;o__Desulfobacterales;f__Desulfosarcinaceae;g__UBA2230;s__	0	0	0	0	0	0	0	0		0
vamb_bin.23	d__Bacteria;p__Desulfobacterota;c__Desulfobacteria;o__Desulfobacterales;f__Desulfosarcinaceae;g__UBA2230;s__	0	0	0	0	0	0	0	0	10.0523	0
D5_bin.8	d__Bacteria;p__Campylobacterota;c__Campylobacteria;o__Campylobacterales;f__Sulfurovaceae;g__Sulfurovum;s__	0	107.327	74.6657	0	0	0	0	0	0	0
D8_bin.28	d__Bacteria;p__Campylobacterota;c__Campylobacteria;o__Campylobacterales;f__Sulfurimonadaceae;g__S145-25;s__	0	0	44.612	408.56	19.525	172.662	0	0	96.5393	4.44
D8_bin.38	d__Bacteria;p__Campylobacterota;c__Campylobacteria;o__Campylobacterales;f__Sulfurovaceae;g__Sulfurovum;s__	0	0	16.6082	569.279	0	0	0	0	0	0
D10_bin.20	d__Bacteria;p__Campylobacterota;c__Campylobacteria;o__Campylobacterales;f__Sulfurimonadaceae;g__JACXUG01;s__	0	0	74.6657	478.543	0	414.255	0	0	116.346	4.45857
D4_bin.11	d__Bacteria;p__Pseudomonadota;c__Zetaproteobacteria;o__Mariprofundales;f__Mariprofundaceae;g__Ghiorsea;s__	0	0	0	0	0	135.167	0	0	41.9383	0
D5_bin.11	d__Bacteria;p__Pseudomonadota;c__Gammaproteobacteria;o__Thiohalomonadales;f__Thiohalomonadaceae;g__;s__	184.665	0	527.685	0	0	20.0482	0	0	12.1194	0
D6_bin.23	d__Bacteria;p__Pseudomonadota;c__Gammaproteobacteria;o__Chromatiales;f__Sedimenticolaceae;g__;s__	102.513	0	0	0	0	0	0	0	0	0
D7_bin.30	d__Bacteria;p__Pseudomonadota;c__Gammaproteobacteria;o__Burkholderiales;f__Burkholderiaceae;g__;s__	0	0	0	0	0	0	0	0	0	0
D9_bin.7	d__Bacteria;p__Pseudomonadota;c__Gammaproteobacteria;o__DSM-19610;f__DSM-19610;g__;s__	166.205	0	0	0	0	76.828	0	0	144.376	0
D10_bin.17	d__Bacteria;p__Pseudomonadota;c__Gammaproteobacteria;o__Chromatiales;f__Sedimenticolaceae;g__;s__	89.8286	559.79	0	0	122.673	0	0	0	0	13.9595
D7_bin.20	d__Bacteria;p__Myxococcota;c__Polyangia;o__Polyangiales;f__JAFGIB01;g__JAFGIB01;s__	0	0	0	0	0	0	0	0	0	0
D10_bin.5	d__Bacteria;p__Myxococcota;c__XYA12-FULL-58-9;o__XYA12-FULL-58-9;f__;g__;s__	0	0	0	0	0	0	0	0	0	0
D10_bin.18	d__Bacteria;p__Myxococcota;c__XYA12-FULL-58-9;o__XYA12-FULL-58-9;f__XYA12-FULL-58-9;g__;s__	0	0	0	0	0	0	0	0	0	0
D4_bin.8	d__Bacteria;p__Nitrospirota;c__Thermodesulfovibrionia;o__SZUA-242;f__SZUA-242;g__SZUA-242;s__SZUA-242 sp003235715	0	0	0	412.15	0	0	1122.25	0	0	0
D6_bin.19	d__Bacteria;p__Methylomirabilota;c__Methylomirabilia;o__;f__;g__;s__	0	253.744	64.6207	0	0	0	0	0	0	0
D7_bin.13	d__Bacteria;p__Bacteroidota;c__Bacteroidia;o__Bacteroidales;f__Marinilabiliaceae;g__Carboxylicivirga;s__	0	0	0	0	0	0	0	0	0	0
D10_bin.28	d__Bacteria;p__Bacteroidota;c__Bacteroidia;o__Bacteroidales;f__UBA10428;g__UBA10428;s__	0	0	0	0	0	0	0	0	0	0
D8_bin.14	d__Bacteria;p__SZUA-182;c__SZUA-182;o__DTGQ01;f__DTGQ01;g__;s__	0	0	0	0	0	0	0	0	0	0
D9_bin.19	d__Bacteria;p__Schekmanbacteria;c__;o__;f__;g__;s__	0	0	0	0	0	0	0	0	0	0
vamb_bin.19	d__Bacteria;p__Spirochaetota;c__Leptospirae;o__Leptospirales;f__H5-SPI1;g__;s__	0	0	0	0	0	0	0	0	0	0
D10_bin.2	d__Archaea;p__Halobacteriota;c__Methanosarcinia;o__Methanotrichales;f__Methanotrichaceae;g__Methanothrix_A;s__	0	0	0	0	0	0	0	0	0	0
D10_bin.35	d__Archaea;p__Halobacteriota;c__Methanomicrobia;o__Methanomicrobiales;f__Methanomicrobiaceae;g__Methanolacinia;s__	0	0	0	0	0	0	0	0	0	30.2997
vamb_bin.14	d__Archaea;p__Halobacteriota;c__Methanosarcinia;o__Methanosarcinales;f__Methanosarcinaceae;g__Methanosarcina;s__	0	0	0	0	0	0	0	0	0	0

## Sheet: Table S6
Table S6. Details for identification of genes in chemolithoautotrophic nitrogen-fixing MAGs from Campylobacterota based on presence/absence matrix.
Subsystem	Enzyme	KO number	Symbol	D5_bin.8	D8_bin.38	D8_bin.28	D10_bin.20
Nitrogen fixation	nitrogenase iron protein	K02588	nifH	1	1	1	1
	nitrogenase molybdenum-iron protein alpha chain	K02586	nifD	1	1	1	1
	nitrogenase molybdenum-iron protein beta chain	K02591	nifK	1	1	0	1
Nitrogenase metal cofactor biosynthesis	nitrogen fixation protein NifB	K02585	nifB	0	0	1	1
	nitrogenase molybdenum-cofactor synthesis protein NifE	K02587	nifE	0	1	1	1
	nitrogenase molybdenum-iron protein NifN	K02592	nifN	0	1	1	1
Nitrogen regulation	nitrogen regulatory protein PII 1	K02589	nifI1	1	0	1	1
	Nif-specific regulatory protein	K02584	nifA	1	1	1	0
	nitrogen regulatory protein PII 2	K02590	nifI2	1	0	1	1
Reverse TCA cycle	ATP-citrate lyase alpha-subunit	K15230	aclA	1	0	0	1
	ATP-citrate lyase beta-subunit	K15231	aclB	1	0	0	1
Sulfur oxidation	sulfide:quinone oxidoreductase	K17218	sqr	1	1	1	1
	L-cysteine S-thiosulfotransferase	K17222	soxA	0	0	0	1
	S-sulfosulfanyl-L-cysteine sulfohydrolase	K17224	soxB	0	0	1	0
	sulfane dehydrogenase subunit SoxC	K17225	soxC	0	0	0	1
	S-disulfanyl-L-cysteine oxidoreductase SoxD	K22622	soxD	0	0	0	1
	L-cysteine S-thiosulfotransferase	K17223	soxX	0	0	0	1
	sulfur-oxidizing protein SoxY	K17226	soxY	1	0	0	1
	sulfur-oxidizing protein SoxZ	K17227	soxZ	1	0	0	1
	sulfite dehydrogenase (cytochrome) subunit A	K05301	sorA	1	0	0	1
	sulfite dehydrogenase (cytochrome) subunit B	K00386	sorB	1	0	0	1
Assimilatory sulfate reduction	sulfate adenylyltransferase	K00958	sat	0	0	0	1
	bifunctional enzyme CysN/CysC	K00955	cysN	0	0	0	1
	adenylylsulfate kinase	K00860	cysC	0	0	0	0
	phosphoadenosine phosphosulfate reductase	K00390	cysH	0	0	0	1
	sulfite reductase (NADPH) flavoprotein alpha-component	K00380	cysI	0	0	0	1
Sulfur reduction	thiosulfate reductase / polysulfide reductase chain A	K08352	phsA/psrA	1	1	1	1
	thiosulfate reductase electron transport protein	K08353	phsB	0	1	0	1
	thiosulfate reductase cytochrome b subunit	K08354	phsC	0	0	0	1
Denitrification	periplasmic nitrate reductase NapA	K02567	napA	0	0	0	0
	cytochrome c-type protein NapB	K02568	napB	0	0	0	0
	nitrite reductase (NO-forming)	K00368	nirK	0	0	0	0
	nitrite reductase (NO-forming) / hydroxylamine reductase	K15864	nirS	0	0	0	0
	nitric oxide reductase subunit B	K04561	norB	0	0	0	0
	nitric oxide reductase subunit C	K02305	norC	0	0	0	0
	nitrous-oxide reductase	K00376	nosZ	0	0	0	0
Assimilatory nitrate reduction	ferredoxin-nitrate reductase	K00367	narB	1	0	1	1
	ferredoxin-nitrite reductase	K00366	nirA	1	1	1	1
Ammonium assimilation	glutamate dehydrogenase	K00261	gdhA	1	1	0	0
	glutamine synthetase	K01915	glnA	1	1	0	1
	glutamate synthase (NADPH) large chain	K00265	gltB	0	1	0	1
	glutamate synthase (NADPH) small chain	K00266	gltD	0	0	0	1
Oxygen reduction	cytochrome c oxidase cbb3-type subunit I	K00404	ccoN	1	1	1	1
	cytochrome c oxidase cbb3-type subunit II	K00405	ccoO	0	1	1	1
	cytochrome c oxidase cbb3-type subunit III	K00406	ccoP	0	1	0	1
	cytochrome bd ubiquinol oxidase subunit I	K00425	cydA	0	0	0	0
	cytochrome bd ubiquinol oxidase subunit II	K00426	cydB	0	0	0	0
	cytochrome c oxidase subunit I	K02274	coxA	0	0	0	1
	cytochrome c oxidase subunit II	K02275	coxB	1	1	0	1
	cytochrome o ubiquinol oxidase subunit II	K02297	cyoA	0	0	0	0
	cytochrome o ubiquinol oxidase subunit IV	K02300	cyoD	0	0	0	0
	cytochrome o ubiquinol oxidase subunit I	K02298	cyoB	0	0	0	0
	cytochrome o ubiquinol oxidase subunit III	K02299	cyoC	0	0	0	0
	cytochrome aa3-600 menaquinol oxidase subunit II	K02826	qoxA	0	0	0	0
	cytochrome aa3-600 menaquinol oxidase subunit I	K02827	qoxB	0	0	0	0
Oxidative phosphorylation	Complex I (NADH-quinone oxidoreductase)	K00330	nuoA	0	1	1	1
	Complex I (NADH-quinone oxidoreductase)	K00331	nuoB	0	1	1	1
	Complex I (NADH-quinone oxidoreductase)	K00332	nuoC	1	1	1	1
	Complex I (NAD(P)H-quinone oxidoreductase)	K05572	NdhA	0	0	0	0
	Complex I (NAD(P)H-quinone oxidoreductase)	K05573	NdhB	0	0	0	0
	Complex I (NAD(P)H-quinone oxidoreductase)	K05574	NdhC	0	0	0	0
	Complex II (Succinate dehydrogenase/Fumarate reductase)	K00241	sdhC	0	0	1	1
	Complex II (Succinate dehydrogenase/Fumarate reductase)	K00242	sdhD	0	0	0	0
	Complex III (Cytochrome c reductase)	K00411	petA	0	0	1	1
	Complex III (Cytochrome c reductase)	K00412	petB	0	0	1	1
	Complex III (Cytochrome c reductase)	K00410	fbcH	0	0	1	1
	Complex V (ATP synthase: V/A-type H+/Na+-transporting ATPase)	K02117	atpA (V/A-type)	0	0	1	0
	Complex V (ATP synthase: V/A-type H+/Na+-transporting ATPase)	K02118	atpB (V/A-type)	0	0	1	0
	Complex V (F-type H+-transporting ATPase)	K02111	atpA (F-type)	1	1	0	1
	Complex V (F-type H+-transporting ATPase)	K02112	atpD (F-type)	1	1	0	1
Hydrogen oxidation	hydrogenase small subunit	K06282	hyaA	0	1	1	1
	hydrogenase large subunit	K06281	hyaB	0	1	1	1
	Quinone-reactive Ni/Fe-hydrogenase small chain	K05927	hydA	0	0	1	1
	Quinone-reactive Ni/Fe-hydrogenase large chain	K05922	hydB	0	0	1	1
	Uptake hydrogenase large subunit	K23549	hupV	0	0	0	1
	Uptake hydrogenase small subunit precursor	K06282	hupS	0	0	0	1
	coenzyme F420 hydrogenase subunit alpha	K00440	frhA	0	0	0	0
	coenzyme F420 hydrogenase subunit beta	K00441	frhB	0	0	0	0
	coenzyme F420 hydrogenase subunit delta	K00442	frhD	0	0	0	0
	coenzyme F420 hydrogenase subunit gamma	K00443	frhG	0	0	0	0
	NAD-reducing hydrogenase large subunit	K00436	hoxH	0	0	0	0
	NAD-reducing hydrogenase small subunit	K18007	hoxY	0	0	0	0
	[NiFe] hydrogenase diaphorase moiety small subunit	K18006	hoxU	0	0	0	0
	formate hydrogenlyase subunit 2	K15827	hycB	0	0	0	0
	formate hydrogenlyase subunit 3	K15828	hycC	0	0	0	0
	formate hydrogenlyase subunit 4	K15829	hycD	0	0	0	0
	formate hydrogenlyase subunit 5	K15830	hycE	0	0	0	0
	formate hydrogenlyase subunit 6	K15831	hycF	0	0	0	0
	formate hydrogenlyase subunit 7	K15832	hycG	0	0	0	0
	ech hydrogenase subunit A	K14086	echA	0	0	0	0
	ech hydrogenase subunit B	K14087	echB	0	0	0	0
	ech hydrogenase subunit C	K14088	echC	0	0	0	0
	ech hydrogenase subunit D	K14089	echD	0	0	0	0
	ech hydrogenase subunit E	K14090	echE	0	0	0	0
	ech hydrogenase subunit F	K14091	echF	0	0	0	0

## Sheet: Table S7
Table S7. Details for identification of genes in chemolithoautotrophic nitrogen-fixing MAGs from Pseudomonadotabased on presence/absence matrix.
Subsystem	Enzyme	KO number	Symbol	D5_bin.11	D6_bin.23	D9_bin.7	D10_bin.17	D4_bin.11
Nitrogen fixation	nitrogenase iron protein	K02588	nifH	1	0	1	1	1
	nitrogenase molybdenum-iron protein alpha chain	K02586	nifD	0	0	0	1	1
	nitrogenase molybdenum-iron protein beta chain	K02591	nifK	0	0	0	1	1
Nitrogenase metal cofactor biosynthesis	nitrogen fixation protein NifB	K02585	nifB	1	1	1	1	1
	nitrogenase molybdenum-cofactor synthesis protein NifE	K02587	nifE	1	1	1	1	1
	nitrogenase molybdenum-iron protein NifN	K02592	nifN	1	1	1	1	1
Nitrogen regulation	nitrogen regulatory protein PII 1	K02589	nifI1	0	0	0	1	1
	Nif-specific regulatory protein	K02584	nifA	1	1	1	1	1
	nitrogen regulatory protein PII 2	K02590	nifI2	0	0	0	1	1
Carbon fixation	Form I RuBisCO large subunit	K01601	RbcL	1	1	1	1	1
Sulfur oxidation	sulfide:quinone oxidoreductase	K17218	sqr	1	1	1	1	1
	L-cysteine S-thiosulfotransferase	K17222	soxA	1	1	0	1	0
	S-sulfosulfanyl-L-cysteine sulfohydrolase	K17224	soxB	1	0	0	1	0
	sulfane dehydrogenase subunit SoxC	K17225	soxC	0	0	0	0	0
	S-disulfanyl-L-cysteine oxidoreductase SoxD	K22622	soxD	0	0	0	0	0
	L-cysteine S-thiosulfotransferase	K17223	soxX	1	1	0	1	0
	sulfur-oxidizing protein SoxY	K17226	soxY	1	1	0	1	0
	sulfur-oxidizing protein SoxZ	K17227	soxZ	1	1	0	1	0
	sulfite dehydrogenase (cytochrome) subunit A	K05301	sorA	0	0	0	0	0
	sulfite dehydrogenase (cytochrome) subunit B	K00386	sorB	0	0	0	0	0
Assimilatory sulfate reduction	sulfate adenylyltransferase	K00958	sat	0	1	1	1	0
	bifunctional enzyme CysN/CysC	K00955	cysN	0	0	0	1	1
	adenylylsulfate kinase	K00860	cysC	1	1	0	1	1
	phosphoadenosine phosphosulfate reductase	K00390	cysH	0	0	0	1	1
	sulfite reductase (NADPH) flavoprotein alpha-component	K00380	sir	0	0	0	1	0
Sulfur reduction	thiosulfate reductase / polysulfide reductase chain A	K08352	phsA/psrA	1	1	1	0	0
	thiosulfate reductase electron transport protein	K08353	phsB	0	1	0	0	0
	thiosulfate reductase cytochrome b subunit	K08354	phsC	0	0	0	0	0
Denitrification	periplasmic nitrate reductase NapA	K02567	napA	0	1	0	1	0
	cytochrome c-type protein NapB	K02568	napB	0	1	0	1	0
	nitrite reductase (NO-forming)	K00368	nirK	0	0	0	0	0
	nitrite reductase (NO-forming) / hydroxylamine reductase	K15864	nirS	0	1	0	0	0
	nitric oxide reductase subunit B	K04561	norB	0	0	0	0	0
	nitric oxide reductase subunit C	K02305	norC	1	0	0	0	0
	nitrous-oxide reductase	K00376	nosZ	1	0	0	0	0
Assimilatory nitrate reduction	ferredoxin-nitrate reductase	K00367	narB	1	0	0	0	0
	ferredoxin-nitrite reductase	K00366	nirA	0	1	0	1	1
Ammonium assimilation	glutamate dehydrogenase	K00261	gdhA	0	0	0	1	0
	glutamine synthetase	K01915	glnA	1	1	1	1	0
	glutamate synthase (NADPH) large chain	K00265	gltB	0	1	1	1	1
	glutamate synthase (NADPH) small chain	K00266	gltD	0	1	1	1	1
Iron oxidation	cytochrome c-porin	METABOLIC	Cyc2		0	0	0	1
Oxygen reduction	cytochrome c oxidase cbb3-type subunit I	K00404	ccoN	1	0	1	1	0
	cytochrome c oxidase cbb3-type subunit II	K00405	ccoO	1	1	1	1	0
	cytochrome c oxidase cbb3-type subunit III	K00406	ccoP	1	1	1	1	1
	cytochrome bd ubiquinol oxidase subunit I	K00425	cydA	1	1	1	1	0
	cytochrome bd ubiquinol oxidase subunit II	K00426	cydB	1	1	1	1	0
	cytochrome c oxidase subunit I	K02274	coxA	0	1	0	1	1
	cytochrome c oxidase subunit II	K02275	coxB	1	1	0	1	1
	cytochrome o ubiquinol oxidase subunit II	K02297	cyoA	0	0	0	0	0
	cytochrome o ubiquinol oxidase subunit IV	K02300	cyoD	0	0	0	0	0
	cytochrome o ubiquinol oxidase subunit I	K02298	cyoB	0	0	0	0	0
	cytochrome o ubiquinol oxidase subunit III	K02299	cyoC	0	0	0	0	0
	cytochrome aa3-600 menaquinol oxidase subunit II	K02826	qoxA	0	0	0	0	0
	cytochrome aa3-600 menaquinol oxidase subunit I	K02827	qoxB	0	0	0	0	0
Oxidative phosphorylation	Complex I (NADH-quinone oxidoreductase)	K00330	nuoA	0	1	1	1	1
	Complex I (NADH-quinone oxidoreductase)	K00331	nuoB	0	1	1	1	1
	Complex I (NADH-quinone oxidoreductase)	K00332	nuoC	0	1	1	1	1
	Complex I (NAD(P)H-quinone oxidoreductase)	K05572	NdhA	0	0	0	0	0
	Complex I (NAD(P)H-quinone oxidoreductase)	K05573	NdhB	0	0	0	0	0
	Complex I (NAD(P)H-quinone oxidoreductase)	K05574	NdhC	0	0	0	0	0
	Complex II (Succinate dehydrogenase/Fumarate reductase)	K00241	sdhC	1	0	1	1	1
	Complex II (Succinate dehydrogenase/Fumarate reductase)	K00242	sdhD	1	0	1	1	1
	Complex III (Cytochrome c reductase)	K00411	petA	0	1	1	1	0
	Complex III (Cytochrome c reductase)	K00412	petB	0	1	1	1	1
	Complex III (Cytochrome c reductase)	K00410	fbcH	0	1	1	1	1
	Complex V (ATP synthase: V/A-type H+/Na+-transporting ATPase)	K02117	atpA (V/A-type)	0	1	0	1	0
	Complex V (ATP synthase: V/A-type H+/Na+-transporting ATPase)	K02118	atpB (V/A-type)	0	1	0	1	0
	Complex V (F-type H+-transporting ATPase)	K02111	atpA (F-type)	1	0	1	1	1
	Complex V (F-type H+-transporting ATPase)	K02112	atpD (F-type)	1	0	1	1	1
Hydrogen oxidation	hydrogenase small subunit	K06282	hyaA	1	1	1	1	1
	hydrogenase large subunit	K06281	hyaB	1	1	1	1	1
	Quinone-reactive Ni/Fe-hydrogenase small chain	K18008	hydA	0	1	0	1	0
	Quinone-reactive Ni/Fe-hydrogenase small chain	K05927	hydA	0	1	0	1	0
	Quinone-reactive Ni/Fe-hydrogenase large chain	K00437	hydB	0	0	0	0	0
	Quinone-reactive Ni/Fe-hydrogenase large chain	K05922	hydB	0	0	0	0	0
	Uptake hydrogenase large subunit	K23549	hupV	0	0	0	0	0
	Uptake hydrogenase small subunit precursor	K06282	hupS	0	1	0	1	0
	coenzyme F420 hydrogenase subunit alpha	K00440	frhA	0	0	0	1	0
	coenzyme F420 hydrogenase subunit beta	K00441	frhB	1	1	1	1	1
	coenzyme F420 hydrogenase subunit delta	K00442	frhD	0	0	0	0	0
	coenzyme F420 hydrogenase subunit gamma	K00443	frhG	0	0	0	0	0
	NAD-reducing hydrogenase large subunit	K00436	hoxH	1	1	1	1	1
	NAD-reducing hydrogenase small subunit	K18007	hoxY	1	1	1	1	1
	[NiFe] hydrogenase diaphorase moiety small subunit	K18006	hoxU	1	1	1	1	1
	formate hydrogenlyase subunit 2	K15827	hycB	0	0	0	0	0
	formate hydrogenlyase subunit 3	K15828	hycC	0	0	0	0	0
	formate hydrogenlyase subunit 4	K15829	hycD	0	0	0	0	0
	formate hydrogenlyase subunit 5	K15830	hycE	0	0	0	0	0
	formate hydrogenlyase subunit 6	K15831	hycF	0	0	0	0	0
	formate hydrogenlyase subunit 7	K15832	hycG	0	0	0	0	0
	ech hydrogenase subunit A	K14086	echA	0	0	0	0	0
	ech hydrogenase subunit B	K14087	echB	0	0	0	0	0
	ech hydrogenase subunit C	K14088	echC	0	0	0	0	0
	ech hydrogenase subunit D	K14089	echD	0	0	0	0	0
	ech hydrogenase subunit E	K14090	echE	0	0	0	0	0
	ech hydrogenase subunit F	K14091	echF	0	0	0	0	0

## Sheet: Table S8
Table S8. Details for identification of genes in chemolithoautotrophic nitrogen-fixing MAGs from Nitrospirota based on presence/absence matrix.
Subsystem	Enzyme	KO number	Symbol	D4_bin.8
Nitrogen fixation	nitrogenase iron protein	K02588	nifH	1
	nitrogenase molybdenum-iron protein alpha chain	K02586	nifD	0
	nitrogenase molybdenum-iron protein beta chain	K02591	nifK	0
Nitrogenase metal cofactor biosynthesis	nitrogen fixation protein NifB	K02585	nifB	1
	nitrogenase molybdenum-cofactor synthesis protein NifE	K02587	nifE	1
	nitrogenase molybdenum-iron protein NifN	K02592	nifN	1
Nitrogen regulation	nitrogen regulatory protein PII 1	K02589	nifI1	1
	Nif-specific regulatory protein	K02584	nifA	1
	nitrogen regulatory protein PII 2	K02590	nifI2	1
Wood Ljungdahl pathway	acetyl-CoA decarbonylase/synthase, CODH/ACS complex subunit delta	K00194	cdhD	1
	acetyl-CoA decarbonylase/synthase, CODH/ACS complex subunit gamma	K00197	cdhE	1
	anaerobic carbon-monoxide dehydrogenase catalytic subunit	K00198	cooS	1
Sulfur oxidation	sulfide:quinone oxidoreductase	K17218	sqr	0
	L-cysteine S-thiosulfotransferase	K17222	soxA	0
	S-sulfosulfanyl-L-cysteine sulfohydrolase	K17224	soxB	0
	sulfane dehydrogenase subunit SoxC	K17225	soxC	0
	S-disulfanyl-L-cysteine oxidoreductase SoxD	K22622	soxD	0
	L-cysteine S-thiosulfotransferase	K17223	soxX	0
	sulfur-oxidizing protein SoxY	K17226	soxY	0
	sulfur-oxidizing protein SoxZ	K17227	soxZ	0
	sulfite dehydrogenase (cytochrome) subunit A	K05301	sorA	0
	sulfite dehydrogenase (cytochrome) subunit B	K00386	sorB	0
	sulfur dioxygenase	K17725	sdo	0
Sulfur reduction	thiosulfate reductase / polysulfide reductase chain A	K08352	phsA/psrA	1
	thiosulfate reductase electron transport protein	K08353	phsB	1
	thiosulfate reductase cytochrome b subunit	K08354	phsC	0
Sulfate reduction	dissimilatory sulfite reductase alpha subunit	K11180	dsrA	1
	dissimilatory sulfite reductase beta subunit	K11181	dsrB	1
	dissimilatory sulfite reductase related protein	K23077	dsrC	1
	adenylylsulfate reductase, subunit A	K00394	aprA	1
	adenylylsulfate reductase, subunit B	K00395	aprB	1
	sulfate adenylyltransferase	K00958	sat	1
Denitrification	periplasmic nitrate reductase NapA	K02567	napA	1
	cytochrome c-type protein NapB	K02568	napB	1
	nitrite reductase (NO-forming)	K00368	nirK	0
	nitrite reductase (NO-forming) / hydroxylamine reductase	K15864	nirS	0
	nitric oxide reductase subunit B	K04561	norB	0
	nitric oxide reductase subunit C	K02305	norC	0
	nitrous-oxide reductase	K00376	nosZ	0
Assimilatory nitrate reduction	ferredoxin-nitrate reductase	K00367	narB	0
	ferredoxin-nitrite reductase	K00366	nirA	0
Ammonium assimilation	glutamate dehydrogenase	K00261	gdhA	1
	glutamine synthetase	K01915	glnA	0
	glutamate synthase (NADPH) large chain	K00265	gltB	1
	glutamate synthase (NADPH) small chain	K00266	gltD	1
Oxygen reduction	cytochrome c oxidase cbb3-type subunit I	K00404	ccoN	1
	cytochrome c oxidase cbb3-type subunit II	K00405	ccoO	1
	cytochrome c oxidase cbb3-type subunit III	K00406	ccoP	1
	cytochrome bd ubiquinol oxidase subunit I	K00425	cydA	0
	cytochrome bd ubiquinol oxidase subunit II	K00426	cydB	0
	cytochrome c oxidase subunit I	K02274	coxA	1
	cytochrome c oxidase subunit II	K02275	coxB	1
	cytochrome o ubiquinol oxidase subunit II	K02297	cyoA	0
	cytochrome o ubiquinol oxidase subunit IV	K02300	cyoD	0
	cytochrome o ubiquinol oxidase subunit I	K02298	cyoB	0
	cytochrome o ubiquinol oxidase subunit III	K02299	cyoC	0
	cytochrome aa3-600 menaquinol oxidase subunit II	K02826	qoxA	0
	cytochrome aa3-600 menaquinol oxidase subunit I	K02827	qoxB	0
Oxidative phosphorylation	Complex I (NADH-quinone oxidoreductase)	K00330	nuoA	1
	Complex I (NADH-quinone oxidoreductase)	K00331	nuoB	1
	Complex I (NADH-quinone oxidoreductase)	K00332	nuoC	1
	Complex I (NAD(P)H-quinone oxidoreductase)	K05572	NdhA	0
	Complex I (NAD(P)H-quinone oxidoreductase)	K05573	NdhB	0
	Complex I (NAD(P)H-quinone oxidoreductase)	K05574	NdhC	0
	Complex II (Succinate dehydrogenase/Fumarate reductase)	K00241	sdhC	1
	Complex II (Succinate dehydrogenase/Fumarate reductase)	K00242	sdhD	1
	Complex III (Cytochrome c reductase)	K00411	petA	1
	Complex III (Cytochrome c reductase)	K00412	petB	1
	Complex III (Cytochrome c reductase)	K00410	fbcH	0
	Complex V (ATP synthase: V/A-type H+/Na+-transporting ATPase)	K02117	atpA (V/A-type)	1
	Complex V (ATP synthase: V/A-type H+/Na+-transporting ATPase)	K02118	atpB (V/A-type)	1
	Complex V (F-type H+-transporting ATPase)	K02111	atpA (F-type)	1
	Complex V (F-type H+-transporting ATPase)	K02112	atpD (F-type)	1
Hydrogen oxidation	hydrogenase small subunit	K06282	hyaA	1
	hydrogenase large subunit	K06281	hyaB	1
	Quinone-reactive Ni/Fe-hydrogenase small chain	K05927	hydA	1
	Quinone-reactive Ni/Fe-hydrogenase large chain	K05922	hydB	1
	Uptake hydrogenase large subunit	K23549	hupV	0
	Uptake hydrogenase small subunit precursor	K06282	hupS	0
	coenzyme F420 hydrogenase subunit alpha	K00440	frhA	0
	coenzyme F420 hydrogenase subunit beta	K00441	frhB	0
	coenzyme F420 hydrogenase subunit delta	K00442	frhD	0
	coenzyme F420 hydrogenase subunit gamma	K00443	frhG	0
	NAD-reducing hydrogenase large subunit	K00436	hoxH	1
	NAD-reducing hydrogenase small subunit	K18007	hoxY	1
	[NiFe] hydrogenase diaphorase moiety small subunit	K18006	hoxU	1
	formate hydrogenlyase subunit 2	K15827	hycB	0
	formate hydrogenlyase subunit 3	K15828	hycC	0
	formate hydrogenlyase subunit 4	K15829	hycD	0
	formate hydrogenlyase subunit 5	K15830	hycE	0
	formate hydrogenlyase subunit 6	K15831	hycF	0
	formate hydrogenlyase subunit 7	K15832	hycG	0
	ech hydrogenase subunit A	K14086	echA	0
	ech hydrogenase subunit B	K14087	echB	0
	ech hydrogenase subunit C	K14088	echC	0
	ech hydrogenase subunit D	K14089	echD	0
	ech hydrogenase subunit E	K14090	echE	0
	ech hydrogenase subunit F	K14091	echF	0

## Sheet: Table S9
Table S9. The detailed information for all ten isolates obtained in this study.
Strains	Strains wit the highest 16S rRNA gene sequence similarity	Genome size (bp)	Completeness (%)	Contamination(%)	GC (%)	CDS	tRNA	NCBI accession number (16s rRNA gene)	NCBI accession number (genome)
HSL-C5	Sulfurimonas marina B2T (97.96%)	2064741	100	0.61	34.9	2080	43	OQ692571	JARXNQ010000000
HSL1-6	Sulfurimonas marina B2T (94.61%)	2516410	99.39	2.24	57.4	2540	50	OQ102620	CP147916
HSL3-7	Sulfurimonas marina B2T (93.48%)	2872400	99.19	5.28	48.7	2780	60	OQ102624	CP147919
HSL3-2	Sulfurimonas crateris SN118T (95.42%)	2240048	99.59	1.42	39.5	2205	45	OQ102625	CP147917
HSL-1716	Sulfurimonas crateris SN118T (95.13%)	2257566	99.19	1.22	41.7	2234	45	OQ102626	CP147918
HSL-1656	Sulfurimonas marina B2T (94.68%)	2556179	100	2.24	57.2	2579	49	OQ102627	CP147915
HSL1-2	Sulfurimonas marina B2T (94.83%)	2521190	100	1.83	57.2	2517	48	OQ102628	CP147914
HSL3-1	Sulfurimonas marina B2T (94.45%)	2499021	98.59	1.41	57.4	2495	49	OQ102631	CP147920
HSL-3221	Sulfurimonas marina B2T (94.61%)	2524721	99.8	1.83	57.3	2512	48	OL454755	CP087998
HSL1-3	Sulfurovum lithotrophicum ATCCBAA-797T (94.91%)	2575471	99.59	2.66	43.6	2944	60	OQ102633	CP087124

[truncated: 2 more sheets: Table S10, Table S11]
